# Supplementary material for: Climatic Variability Threatens Population Growth and Persistence of a Declining Grassland Songbird
Source: Ecol Evol. 2025 Nov 24;15(11):e72195. doi: 10.1002/ece3.72195 (PMC12643823; doi:10.1002/ece3.72195)
Supplement: Supplementary file 1 — Data S1: ece372195‐sup‐0001‐DataS1.zip. [file ECE3-15-e72195-s002.zip]

Archive with 18 entries (17 files):
- ece372195-sup-0001-DataS1/
- __MACOSX/._ece372195-sup-0001-DataS1
- ece372195-sup-0001-DataS1/ece372195-sup-0008-Supinfo8.csv
- __MACOSX/ece372195-sup-0001-DataS1/._ece372195-sup-0008-Supinfo8.csv
- ece372195-sup-0001-DataS1/ece372195-sup-0002-Supinfo2.R
- __MACOSX/ece372195-sup-0001-DataS1/._ece372195-sup-0002-Supinfo2.R
- ece372195-sup-0001-DataS1/ece372195-sup-0006-Supinfo6.csv
- __MACOSX/ece372195-sup-0001-DataS1/._ece372195-sup-0006-Supinfo6.csv
- ece372195-sup-0001-DataS1/ece372195-sup-0007-Supinfo7.csv
- __MACOSX/ece372195-sup-0001-DataS1/._ece372195-sup-0007-Supinfo7.csv
- ece372195-sup-0001-DataS1/ece372195-sup-0001-Supinfo1.docx
- __MACOSX/ece372195-sup-0001-DataS1/._ece372195-sup-0001-Supinfo1.docx
- ece372195-sup-0001-DataS1/ece372195-sup-0005-Supinfo5.csv
- __MACOSX/ece372195-sup-0001-DataS1/._ece372195-sup-0005-Supinfo5.csv
- ece372195-sup-0001-DataS1/ece372195-sup-0003-Supinfo3.csv
- __MACOSX/ece372195-sup-0001-DataS1/._ece372195-sup-0003-Supinfo3.csv
- ece372195-sup-0001-DataS1/ece372195-sup-0004-Supinfo4.csv
- __MACOSX/ece372195-sup-0001-DataS1/._ece372195-sup-0004-Supinfo4.csv
