# Supplementary material for: Climatic Variability Threatens Population Growth and Persistence of a Declining Grassland Songbird
Source: Ecol Evol. 2025 Nov 24;15(11):e72195. doi: 10.1002/ece3.72195 (PMC12643823; doi:10.1002/ece3.72195)
Supplement: Supplementary file 1 — Data S1: ece372195‐sup‐0001‐DataS1.zip. [file ECE3-15-e72195-s002.zip › ece372195-sup-0001-DataS1/ece372195-sup-0008-Supinfo8.csv]

year	SevereStorms	AveHighWBulb	TwoYearLagESPI
2013	8	28.2973728	-0.6400475
2014	7	26.1063704	-0.4971475
2015	10	27.3623045	-1.0989125
2016	13	27.812365	0.3563775
2017	6	27.1896695	2.6791875
2018	4	28.8332597	-0.4264225
2019	16	27.6706029	-0.9155375
2020	10	27.5226833	0.02898
2021	9	27.394009	0.53363
