# Supplementary material for: Climatic Variability Threatens Population Growth and Persistence of a Declining Grassland Songbird
Source: Ecol Evol. 2025 Nov 24;15(11):e72195. doi: 10.1002/ece3.72195 (PMC12643823; doi:10.1002/ece3.72195)
Supplement: Supplementary file 1 — Data S1: ece372195‐sup‐0001‐DataS1.zip. [file ECE3-15-e72195-s002.zip › ece372195-sup-0001-DataS1/ece372195-sup-0002-Supinfo2.R]

#######################################################
#
# Grasshopper sparrow IPM, path, sensitivity and projection models
#
#######################################################

library(plyr)
library(tidyverse)
library(lubridate)
library(reshape2)
library(stringr)
library(jagsUI)
library(BEST)

#######################################################
#
# M-Array for capture-recapture data
#
#######################################################
# Before the IPM, the capture-recapture data needs to be reorganised

### Convert encounter histories (the capture-recapture data) to m-array
# One sex at a time
# Code modified from Kery and Schaub 2012

### Load the capture-recapture data
eh_mat<-read.csv("IPMMarkRecaptureData.csv")
#eh_mat stands for encounter history matrix

### Prep the data 
colnames(eh_mat) <- c("band.id", "2013", "2014", "2015", "2016", "2017",
                      "2018", "2019", "2020", "2021", "year.of.release", 
                      "sex", "age.at.release") # change column names
eh_mat$`2013`<-as.numeric(eh_mat$`2013`) # make years numeric
eh_mat$`2014`<-as.numeric(eh_mat$`2014`)
eh_mat$`2015`<-as.numeric(eh_mat$`2015`)
eh_mat$`2016`<-as.numeric(eh_mat$`2016`)
eh_mat$`2017`<-as.numeric(eh_mat$`2017`)
eh_mat$`2018`<-as.numeric(eh_mat$`2018`)
eh_mat$`2019`<-as.numeric(eh_mat$`2019`)
eh_mat$`2020`<-as.numeric(eh_mat$`2020`)
eh_mat$`2021`<-as.numeric(eh_mat$`2021`)
eh_mat$year.of.release<-as.numeric(eh_mat$year.of.release)
eh_mat <- eh_mat[,c(1,11,13,12,2,3,4,5,6,7,8,9,10)]# rearrange the columns


### M-array based on encounter history
marray <- function(CH){
  nind <- dim(CH)[1]
  n.occasions <- dim(CH)[2]
  m.array <- matrix(data = 0, ncol = n.occasions+1, nrow = n.occasions)
  # Calculate the number of released individuals at each time period
  for (t in 1:n.occasions){
    m.array[t,1] <- sum(CH[,t], na.rm = TRUE)
  }
  for (i in 1:nind){
    pos <- which(CH[i,]!=0)
    g <- length(pos)
    for (z in 1:(g-1)){
      m.array[pos[z],pos[z+1]] <- m.array[pos[z],pos[z+1]] + 1
    } #z
  } #i
  # Calculate the number of individuals that were never recaptured
  for (t in 1:n.occasions){
    m.array[t,n.occasions+1] <- m.array[t,1] - sum(m.array[t,2:n.occasions], na.rm = TRUE)
  }
  out <- m.array[1:(n.occasions-1),2:(n.occasions+1)]
  return(out)
}


### Males ####
## Matrix of just adult males
CH.Amale <- 
  filter(eh_mat, age.at.release == 'adult' & sex == 'M') %>% # filter out just adult males
  .[,which(names(.) == min(.$year.of.release)):length(names(.))] %>% # removes all columns but years
  as.matrix() # change to a matrix
colnames(CH.Amale) = NULL # remove column names

## Matrix of just juvenile males
CH.Jmale <- 
  filter(eh_mat, age.at.release == 'juvenile' & sex == 'M') %>% # filter out just juvenile males
  .[,which(names(.) == min(.$year.of.release)):length(names(.))] %>% # removes all columns but years
  as.matrix() # change to a matrix
colnames(CH.Jmale) = NULL # remove column names

## Separate juvenile males that were recaptured from those that were not
capM <- apply(CH.Jmale, 1, sum, na.rm = TRUE) # sum the number of captures in each row
indM <- which(capM >= 2) # juvenile males recaptured would have 2+
CH.Jmale.Recap <- CH.Jmale[indM,]  # juvenile males that were recaptured
CH.Jmale.Norecap <- CH.Jmale[-indM,] # juvenile males that were not recaptured

## Remove first capture from the matrix of juveniles males that were recaptured
first <- numeric()
for (i in 1:dim(CH.Jmale.Recap)[1]){
  first[i] <-min(which(CH.Jmale.Recap[i,]==1)) # find the first instance of 1 (i.e. first capture) in each row
}
CH.Jmale.Recap1 <- CH.Jmale.Recap
for (i in 1:dim(CH.Jmale.Recap)[1]){
  CH.Jmale.Recap1[i,first[i]]<-0 # replace the first instance of 1 in each row with zero
}

## Add matrix of juveniles males that were recaptured as adults to the adult males matrix and create m-array
CH.Amale.m <- rbind(CH.Amale, CH.Jmale.Recap1) # merge the two matrixes
CH.Amale.marray <- marray(CH.Amale.m) # create m-array for adult males

## Create a matrix for juvenile males, ignoring subsequent recaptures
second <- numeric()
for (i in 1:dim(CH.Jmale.Recap1)[1]){
  second[i] <- min(which(CH.Jmale.Recap1[i,]==1))
}

CH.Jmale.Recap2 <- matrix(0,nrow=dim(CH.Jmale.Recap)[1],ncol=dim(CH.Jmale.Recap)[2])
for (i in 1:dim(CH.Jmale.Recap)[1]){
  CH.Jmale.Recap2[i,first[i]]<-1
  CH.Jmale.Recap2[i,second[i]]<-1
}

## Create m-array for juvenile males that were recaptured
CH.Jmale.Recap.marray <- marray(CH.Jmale.Recap2)

# The last column ought to show the number of juveniles not recaptured again and should all be zeros, 
# since all of them are released as adults
CH.Jmale.Recap.marray[,dim(CH.Jmale)[2]] <- 0

## Create the m-array for juvenile males never recaptured and add it to the previous juvenile male m-array
CH.Jmale.Norecap.marray <- marray(CH.Jmale.Norecap) # m-array for juvenile males that were never recaptured
CH.Jmale.marray <- CH.Jmale.Recap.marray + CH.Jmale.Norecap.marray # join both juvenile male m-arrays

## M-array for both juvenile and adult males
MM = rbind(CH.Jmale.marray, CH.Amale.marray)

### Females ####
## Matrix of just adult females
CH.A <- 
  filter(eh_mat, age.at.release == 'adult' & sex == 'F') %>% # filter out just adult females
  .[,which(names(.) == min(.$year.of.release)):length(names(.))] %>% # removes all columns but years
  as.matrix() # change to a matrix
colnames(CH.A) = NULL # remove column names

## Matrix of just juvenile females
CH.J <- 
  filter(eh_mat, age.at.release == 'juvenile' & sex == 'F') %>% # filter out just juvenile females
  .[,which(names(.) == min(.$year.of.release)):length(names(.))] %>% # removes all columns but years
  as.matrix() # change to a matrix
colnames(CH.J) = NULL # remove column names


## Separate juvenile females that were recaptured from those that were not
cap <- apply(CH.J, 1, sum, na.rm = TRUE) # sum the number of captures in each row
ind <- which(cap >= 2) # juvenile females recaptured would have 2+
CH.J.R <- CH.J[ind,]  # juvenile females that were recaptured
CH.J.N <- CH.J[-ind,] # juvenile females that were not recaptured


## Remove first capture from juvenile females that were recaptured
# only one female juvenile has been recaptured
# CH.J.R is c(0,1,0,1,0,0,0,0,0)
# therefore CH.J.R1 needs to be c(0,0,0,1,0,0,0,0,0)

## Add matrix of juveniles females that were recaptured as adults to the adult females matrix and create m-array
CH.A.m <- rbind(CH.A, c(0,0,0,1,0,0,0,0,0)) # merge the two matrixes
CH.A.marray <- marray(CH.A.m) # create m-array for adult females

## Create the m-array for juvenile females never recaptured
CH.J.N.marray <- marray(CH.J.N) # m-array for juvenile females that were never recaptured

## Add in the single juvenile remale that was recaptured
# she was caught in 2014 as a juvenile and resighted in 2016 therefore row 2 column v3 
CH.J.N.marray[2,3]<- 1
CH.J.marray <- CH.J.N.marray

## M-array for both juvenile and adult females
MF = rbind(CH.J.marray, CH.A.marray)


#######################################################
#
# IPM 2013-2021
#
#######################################################
# First set up the priors

sink("ipm_grsp.jags")
cat("
    model
    {
    #################################################
    # Define the priors for parameters
    #################################################
    
    # Initial population sizes
    rf ~ dunif(80,350)          # estimated range of initial population is 80 to 350 individuals
    Rf[1] <- round((1/4)*rf)    # number of local recruits (females)
    sf ~ dunif(80,350)
    Sf[1] <- round((1/10)*sf)    # number of surviving adults (females)
    ifem ~ dunif(80,350)
    If[1] <- round((1.5/10)*ifem)  # number of immigrants (females)
    
    rm ~ dunif(80,350)
    Rm[1] <- round((1/4)*rm)    # number of local recruits (males)
    sm ~ dunif(80,350)
    Sm[1] <- round((1/10)*sm)    # number of surviving adults (males)
    imale ~ dunif(80,350)
    Im[1] <- round((1.5/10)*imale) # number of immigrants (males)
    
    # Relationships for vital rates paramters
    for (t in 1:(ti-1)) {
    phijf[t] ~ dunif(0.1,0.5) # Juvenile female survival
    phiaf[t] ~ dunif(0.3,0.9) # Adult female survival
    phijm[t] ~ dunif(0.1,0.5) # Juvenile male survival
    phiam[t] ~ dunif(0.3,0.9) # Adult male survival
    omegaf[t] ~ dunif(0,150)  # Female immigrants
    omegam[t] ~ dunif(0,150)  # Male immigrants
    }
    
    # Relationship for fecundity
    for (t in 1:ti) {fec[t] ~ dunif(0, 14)}
    
    # Specify priors for recapture probability
    for (t in 1:(ti-1)) {
    pjf[t] ~ dunif(0,0.3)     # Juvenile female
    pjm[t] ~ dunif(0,0.5)     # Juvenile male
    pf[t] ~ dunif(0,0.3)      # Adult female
    pm[t] ~ dunif(0,1)      # Adult male
    }
    
    # Priors for variance parameters (hyperparameters) of resighting rates and census error
    tau.c ~ dgamma(0.001, 0.001)    # need this for observation of total breeding males and females
    
    # Prior for fecundity prior - used for known low count of fledglings
    baby ~ dunif(1,3) # were seeing 100% to 1/3 of all juvies
    
    ###########################################################################
    # Likelihoods of the integrated population model
    ###########################################################################
    
    ###################################
    # Likelihood for reproductive data
    ###################################
    
    for (t in 1:ti){
    J[t] ~ dpois((M[t] * fec[t])/baby)
    } #i
    
    #######################################
    # Likelihood for population survey data
    #######################################
    
    #####################
    # System process
    #####################
    
    for (t in 2:ti){
    meanfl[t-1] <- fec[t-1] * Bf[t-1]
    F[t-1] ~ dpois(meanfl[t-1])       # Total number of fledglings
    Ff[t-1] ~ dbin(0.5,F[t-1])        # Number of female fledglings
    Rf[t] ~ dbin(phijf[t-1], Ff[t-1]) # Number of female local recruits
    Sf[t] ~ dbin(phiaf[t-1], Bf[t-1]) # Number of survivng adult females
    If[t] ~ dpois(omegaf[t-1])        # Number of imigrated females
    
    Fm[t-1] <- F[t-1] - Ff[t-1]       # Number of male fledglings
    Rm[t] ~ dbin(phijm[t-1],Fm[t-1])  # Number of male local recruits
    Sm[t] ~ dbin(phiam[t-1], Bm[t-1]) # Number of surviving adult males
    Im[t] ~ dpois(omegam[t-1])        # Number of immigrated males
    } # t
    
    # Number of fledglings in the last study year
    meanfl[ti] <- fec[ti] * Bf[ti]
    F[ti] ~ dpois(meanfl[ti])
    Ff[ti] ~ dbin(0.5, F[ti])
    Fm[ti] <- F[ti] - Ff[ti]
    
    #########################
    # Observation process
    #########################
    
    for(t in 1:ti){
    Bf[t] <- Sf[t] + Rf[t] + If[t]    # Total number of breeding females
    logBf[t] <- log(Bf[t])
    Cf[t] ~ dlnorm(logBf[t], tau.c)
    
    Bm[t] <- Sm[t] + Rm[t] + Im[t]    # Total number of breeding males
    logBm[t] <- log(Bm[t])
    Cm[t] ~ dlnorm(logBm[t], tau.c)
    } # t
    
    ##################################################################
    # Likelihood for capture-recapture data (Cormack-Jolly-Seber model with 2 age classes)
    ##################################################################
    # Likelihood
    for (t in 1:(2*(ti-1))) {
    MF[t,1:ti] ~ dmulti(prf[t,], r.f[t])
    MM[t,1:ti] ~ dmulti(prm[t,], r.m[t])
    } # t
    
    # m-array cell probabilities for juveniles
    for (t in 1:(ti-1)){
    qf[t] <- 1-pf[t]		# probability of non-capture (females)
    qm[t] <- 1-pm[t]		# probability of non-capture (males)
    # main diagonal
    prf[t,t] <- phijf[t] * pjf[t]
    prm[t,t] <- phijm[t] * pjm[t]
    
    # above main diagonal
    for (j in (t+1):(ti-1)){
    prf[t,j] <- phijf[t] * prod(phiaf[(t+1):j]) * (1-pjf[t]) * prod(qf[t:(j-1)]) * pf[j] / qf[t]
    prm[t,j] <- phijm[t] * prod(phiam[(t+1):j]) * (1-pjm[t]) * prod(qm[t:(j-1)]) * pm[j] / qm[t]
    } # j
    
    # below main diagonal
    for (j in 1:(t-1)){
    prf[t,j] <- 0
    prm[t,j] <- 0
    } # j
    
    # last column
    prf[t,ti] <- 1 - sum(prf[t,1:(ti-1)])
    prm[t,ti] <- 1 - sum(prm[t,1:(ti-1)])
    } # t
    
    # m-array cell probabilities for adults
    for (t in 1:(ti-1)){
    # main diagonal
    prf[t+ti-1,t] <- phiaf[t] * pf[t]
    prm[t+ti-1,t] <- phiam[t] * pm[t]
    
    # above main diagonal
    for (j in (t+1):(ti-1)){
    prf[t+ti-1,j] <- prod(phiaf[t:j]) * prod(qf[t:(j-1)]) * pf[j]
    prm[t+ti-1,j] <- prod(phiam[t:j]) * prod(qm[t:(j-1)]) * pm[j]
    } # j
    
    # below main diagonal
    for (j in 1:(t-1)){
    prf[t+ti-1,j] <- 0
    prm[t+ti-1,j] <- 0
    } # j
    
    # last column
    prf[t+ti-1,ti] <- 1 - sum(prf[t+ti-1,1:(ti-1)])
    prm[t+ti-1,ti] <- 1 - sum(prm[t+ti-1,1:(ti-1)])
    } # t  
    
    # Compute Freeman-Tukey statistics for posterior predictive checks of the CMR data
    for (t1 in 1:(ti-1)) {
    for (t2 in 1:ti) {
    # Juveniles
    exp.Mjf[t1,t2] <- prf[t1,t2] * r.f[t1]
    exp.Mjm[t1,t2] <- prm[t1,t2] * r.m[t1]
    E.org.jf[t1,t2] <- pow((pow(MF[t1,t2],0.5)-pow(exp.Mjf[t1,t2],0.5)),2)
    E.org.jm[t1,t2] <- pow((pow(MM[t1,t2],0.5)-pow(exp.Mjm[t1,t2],0.5)),2)
    # Adults
    exp.Maf[t1,t2] <- prf[t1+ti-1,t2] * r.f[t1+ti-1] 
    exp.Mam[t1,t2] <- prm[t1+ti-1,t2] * r.m[t1+ti-1] 
    E.org.af[t1,t2] <- pow((pow(MF[t1+ti-1,t2],0.5)-pow(exp.Maf[t1,t2],0.5)),2)
    E.org.am[t1,t2] <- pow((pow(MM[t1+ti-1,t2],0.5)-pow(exp.Mam[t1,t2],0.5)),2)
    } # t2
    } # t1
    }  # End Model
    ",fill=TRUE)
sink()

#### Specify the data for the model ####
fecundity<-read.csv("IPMFecundityData.csv") # this is the fecundity data
### add a row for 2013 where there were 18 nests found and assuming 1 female per nest (females are unknown before 2014)
# 18 GRSPs fleged in 2013
fecundity2<-fecundity %>% add_row(year = 2013, fledglings = 18, females = 18, .before = 1)
fecundity2<-fecundity2 %>% dplyr::arrange(fecundity2, year) # reorder years

popcount<-read.csv("IPMCountData.csv") # this is the population count data

### Set up the data to match the model
# M, BF = vectors of annual counts of breeding females
M<-fecundity2$females
BF<-fecundity2$females
# BM = vector of annual counts of breeding males
BM<-popcount$adult.M
# J = vector of annual numbers of fledged young
J<-fecundity2$fledglings
# MF = matrix of female capture-recapture/resighting data in multinomial array format
# MM = matrix of male capture-recapture/resighting data in multinomial array format
# MF and MM were created up above - pre-IPM code

data =
  list(ti = ncol(MF),
       MF = MF, MM = MM,
       r.f = rowSums(MF), r.m = rowSums(MM),
       Cf = BF[1:ncol(MF)], Cm = BM[1:ncol(MM)], J = J[1:ncol(MF)], M = M[1:ncol(MF)],
       R = diag(c(1,1,1,1,1,1,1), ncol = 7))

#### Run the model ####

# MCMC settings
chain = 3 
burn = 750000 #want 750000 for full model
iter = 1500000 #want 1500000 for full model
thin = 100 

# Specify initial values
ti = ncol(MF)
inits = function() {
  list(phijf = rep(0.2,ti-1), phiaf = rep(0.7,ti-1), phijm = rep(0.3,ti-1), phiam = rep(0.7,ti-1),
       pjf = rep(0.2,ti-1), pf = rep(0.3,ti-1), pjm = rep(0.2,ti-1), pm = rep(0.7,ti-1), 
       fec = rep(2,ti), 
       omegaf = rep(50,ti-1), omegam = rep(50,ti-1),
       If = c(NA, rep(30,ti-1)), Im = c(NA, rep(30,ti-1))
  )}

# Define parameters to be monitored
parameters =
  c("phijf", "phiaf", "phijm", "phiam",
    "pjf", "pf", "pjm", "pm",
    "fec",
    "omegaf","omegam", 
    "F", "Rf", "Sf", "Bf", "If", "Ff", "Rm", "Sm", "Bm", "Im", "Fm")

# Run the model
ipm_grsp_prior4 =
  jags(data, inits = inits, model.file = "ipm_grsp.jags", parameters = parameters, n.iter = iter, 
       n.chains = chain, n.burnin = burn, n.thin = thin, parallel = TRUE,n.cores = 8)

# View and save model results
print(ipm_grsp_prior4, digits = 3)
saveRDS(ipm_grsp_prior4,file = "ipm_grsp_prior_fecundity_FINAL.rds")

### Read in IPM output if starting here or rename file for ease
ipm_grsp <-ipm_grsp_prior4 
ipm_grsp <-readRDS(file = "ipm_grsp_prior_fecundity_FINAL.rds")

### View output plots
plot(ipm_grsp) # look at all output plots
plotPost(ipm_grsp$sims.list$phiam[,1]) # look at the posterior distributions one at a time (choose vital rate and choose year)

### View means and credible intervals
# Adult male survival
plotPost(ipm_grsp$sims.list$phiam[,8], credMass = 0.9) # 0.9 is 90% credible interval, change number in square brackets 1-8 to see all plots
ammean<-data.frame(ipm_grsp$mean$phiam) # extract the mean for each year
amlow<- data.frame(ipm_grsp$q2.5$phiam) # extract the lower limit for each year (2.5, if going for 95%)
amhigh<- data.frame(ipm_grsp$q97.5$phiam) # extract the upper limit for each year (97.5, if going for 95%)
am<-cbind(ammean,amlow,amhigh) # use this data to create the IPM output figure (figure 1), save it and add a column for year

# Adult female survival
plotPost(ipm_grsp$sims.list$phiaf[,1], credMass = 0.9) # 0.9 is 90% credible interval, change number in square brackets 1-8 to see all plots
afmean<-data.frame(ipm_grsp$mean$phiaf)
aflow<- data.frame(ipm_grsp$q2.5$phiaf)
afhigh<- data.frame(ipm_grsp$q97.5$phiaf) # extract the upper limit for each year (97.5, if going for 95%)
af<-cbind(afmean,aflow,afhigh) # use this data to create the IPM output figure (figure 1), save it and add a column for year

# Juvenile male survival
plotPost(ipm_grsp$sims.list$phijm[,1], credMass = 0.9) # 0.9 is 90% credible interval, change number in square brackets 1-8 to see all plots
jmmean<-data.frame(ipm_grsp$mean$phijm)
jmlow<- data.frame(ipm_grsp$q2.5$phijm)
jmhigh<- data.frame(ipm_grsp$q97.5$phijm) # extract the upper limit for each year (97.5, if going for 95%)
jm<-cbind(jmmean,jmlow,jmhigh) # use this data to create the IPM output figure (figure 1), save it and add a column for year

# Juvenile female survival
plotPost(ipm_grsp$sims.list$phijf[,1], credMass = 0.9) # 0.9 is 90% credible interval, change number in square brackets 1-8 to see all plots
jfmean<-data.frame(ipm_grsp$mean$phijf)
jflow<- data.frame(ipm_grsp$q2.5$phijf)
jfhigh<- data.frame(ipm_grsp$q97.5$phijf) 
jf<-cbind(jfmean,jflow,jfhigh) # use this data to create the IPM output figure (figure 1), save it and add a column for year

# Fecundity
plotPost(ipm_grsp$sims.list$fec[,1], credMass = 0.9) # 0.9 is 90% credible interval, change number in square brackets 1-8 to see all plots
fmean<-data.frame(ipm_grsp$mean$fec)
flow<- data.frame(ipm_grsp$q2.5$fec)
fhigh<- data.frame(ipm_grsp$q97.5$fec)
fe<-cbind(fmean,flow,fhigh) # use this data to create the IPM output figure (figure 1), save it and add a column for year

# Immigration male
plotPost(ipm_grsp$sims.list$Im[,1], credMass = 0.9) # 0.9 is 90% credible interval, change number in square brackets 1-8 to see all plots
immean<-data.frame(ipm_grsp$mean$Im)
imlow<- data.frame(ipm_grsp$q2.5$Im)
imhigh<- data.frame(ipm_grsp$q97.5$Im)
imm<-cbind(immean,imlow,imhigh) # use this data to create the IPM output figure (figure 1), save it and add a column for year

# Immigration female
plotPost(ipm_grsp$sims.list$If[,1], credMass = 0.9) # 0.9 is 90% credible interval, change number in square brackets 1-8 to see all plots
ifmean<-data.frame(ipm_grsp$mean$If)
iflow<- data.frame(ipm_grsp$q2.5$If)
ifhigh<- data.frame(ipm_grsp$q97.5$If)
imf<-cbind(ifmean,iflow,ifhigh) # use this data to create the IPM output figure (figure 1), save it and add a column for year


### Calculate population growth rate (lambda)
# Mean lambda
year <- 8
lambda_test <- vector(mode = 'numeric', length = year)

for (i in 1:year) {
  lambda_test[i] <- (ipm_grsp$mean$Bf[i+1]+ipm_grsp$mean$Bm[i+1]+ipm_grsp$mean$If[i+1]+ipm_grsp$mean$Im[i+1])/(ipm_grsp$mean$Bf[i]+ipm_grsp$mean$Bm[i]+ipm_grsp$mean$If[i]+ipm_grsp$mean$Im[i])
  
}
lambda_test

# Lower CI lambda
lambda_2.5 <- vector(mode = 'numeric', length = year)

for (i in 1:year) {
  lambda_2.5[i] <- (ipm_grsp$q2.5$Bf[i+1]+ipm_grsp$q2.5$Bm[i+1]+ipm_grsp$q2.5$If[i+1]+ipm_grsp$q2.5$Im[i+1])/(ipm_grsp$q2.5$Bf[i]+ipm_grsp$q2.5$Bm[i]+ipm_grsp$q2.5$If[i]+ipm_grsp$q2.5$Im[i])
  
}
lambda_2.5

# Upper CI lambda
lambda_97.5 <- vector(mode = 'numeric', length = year)

for (i in 1:year) {
  lambda_97.5[i] <- (ipm_grsp$q97.5$Bf[i+1]+ipm_grsp$q97.5$Bm[i+1]+ipm_grsp$q97.5$If[i+1]+ipm_grsp$q97.5$Im[i+1])/(ipm_grsp$q97.5$Bf[i]+ipm_grsp$q97.5$Bm[i]+ipm_grsp$q97.5$If[i]+ipm_grsp$q97.5$Im[i])
  
}
lambda_97.5

lam<-cbind(data.frame(lambda_test),data.frame(lambda_2.5),data.frame(lambda_97.5)) # use this data to create the IPM output figure (figure 1), save it and add a column for year

# Estimated population count mean
year <- 9
count_mean <- vector(mode = 'numeric', length = year)

for (i in 1:year) {
  count_mean[i] <- (ipm_grsp$mean$Bf[i]+ipm_grsp$mean$Bm[i]+ipm_grsp$mean$If[i]+ipm_grsp$mean$Im[i])
  
}
count_mean

# Estimated population count lower
count_2.5 <- vector(mode = 'numeric', length = year)

for (i in 1:year) {
  count_2.5[i] <- (ipm_grsp$q2.5$Bf[i]+ipm_grsp$q2.5$Bm[i]+ipm_grsp$q2.5$If[i]+ipm_grsp$q2.5$Im[i])
  
}
count_2.5


# Estimated population count upper
count_97.5 <- vector(mode = 'numeric', length = year)

for (i in 1:year) {
  count_97.5[i] <- (ipm_grsp$q97.5$Bf[i]+ipm_grsp$q97.5$Bm[i]+ipm_grsp$q97.5$If[i]+ipm_grsp$q97.5$Im[i])
  
}
count_97.5

pc<-cbind(data.frame(count_mean),data.frame(count_2.5),data.frame(count_97.5))
pc # use this data to create the IPM output figure (figure 1), save it and add a column for year


#######################################################
#
# Path analysis
#
#######################################################
# assess the direct and indirect effects of weather on vital rates and population growth (estimated using the IPM)

### Load in the data
weather<-read.csv("WeatherVariables.csv")

### Correlation table
cor(weather)
# below 0.3 should not be an issue
# 0.3-0.5 is not great
# above 0.5 is a no go

# How correlated are the weather variables included in the path:
# TwoYearLagESPI - storms = -0.31
# TwoYearLagESPI - AveHighWBulb = -0.17
# storms - AveHighWBulb = -0.07

#######################################################
#
# GRSP Path - storms, wet bulb high, ESPI
#
#######################################################
# path code is modified from 
### Load packages ----
library(lme4)
library(rjags)
library(BEST)

### Load IPM Data ----
### Read in IPM output if starting here or rename data from above for ease
ipm <-ipm_grsp 
ipm<-readRDS("ipm_grsp_prior_fecundity_FINAL.rds")

# Create vectors for each weather variable
SevereStorms <- weather$SevereStorms
NumWSDI <- weather$AveHighWBulb
TwoYearLagESPI <- weather$TwoYearLagESPI

### Generate lambda ----
n.samples = ipm$mcmc.info$n.samples


### Set up relationships between each vital rate and weather variable

### Total immigration rate
lambda.mat = matrix(nrow = n.samples, ncol = 6)
lambda.r2 = vector(length = n.samples)

### Juvenile female survival
phijf.mat = matrix(nrow = n.samples, ncol = 3)
phijf.r2 = vector(length = n.samples) 
phijf.ie.ESPI = matrix(nrow = n.samples, ncol = 1) 
phijf.ie.Storm = matrix(nrow = n.samples, ncol = 1) 
phijf.ie.WSDI = matrix(nrow = n.samples, ncol = 1)

### Adult female survival
phiaf.mat = matrix(nrow = n.samples, ncol = 3)
phiaf.r2 = vector(length = n.samples)
phiaf.ie.ESPI = matrix(nrow = n.samples, ncol = 1)
phiaf.ie.Storm = matrix(nrow = n.samples, ncol = 1)
phiaf.ie.WSDI = matrix(nrow = n.samples, ncol = 1)

### Juvenile male survival
phijm.mat = matrix(nrow = n.samples, ncol = 3) 
phijm.r2 = vector(length = n.samples) 
phijm.ie.ESPI = matrix(nrow = n.samples, ncol = 1)
phijm.ie.Storm = matrix(nrow = n.samples, ncol = 1)
phijm.ie.WSDI = matrix(nrow = n.samples, ncol = 1)

### Adult male survival
phiam.mat = matrix(nrow = n.samples, ncol = 3)
phiam.r2 = vector(length = n.samples)
phiam.ie.ESPI = matrix(nrow = n.samples, ncol = 1)
phiam.ie.Storm = matrix(nrow = n.samples, ncol = 1)
phiam.ie.WSDI = matrix(nrow = n.samples, ncol = 1)

### Fecundity
fec.mat = matrix(nrow = n.samples, ncol = 3)
fec.r2 = vector(length = n.samples)
fec.ie.ESPI = matrix(nrow = n.samples, ncol = 1)
fec.ie.Storm = matrix(nrow = n.samples, ncol = 1)
fec.ie.WSDI = matrix(nrow = n.samples, ncol = 1)

### Immigration
im.mat = matrix(nrow = n.samples, ncol = 3)
im.r2 = vector(length = n.samples)
im.ie.ESPI = matrix(nrow = n.samples, ncol = 1) 
im.ie.Storm = matrix(nrow = n.samples, ncol = 1) 
im.ie.WSDI = matrix(nrow = n.samples, ncol = 1)

### Indirect effects
ie.ESPI = matrix(nrow = n.samples, ncol = 1)
ie.Storm = matrix(nrow = n.samples, ncol = 1)
ie.WSDI = matrix(nrow = n.samples, ncol = 1)


#for (i in 1:n.samples) {
for (i in c(1:n.samples)) {
  print(i)
  lambda = vector(length = 8)
  im = vector(length = 8)
  
  for (t in 1:8){
    lambda[t] <-
      (ipm$sims.list$Bf[i,t+1] + ipm$sims.list$Bm[i,t+1]) /
      (ipm$sims.list$Bf[i,t] + ipm$sims.list$Bm[i,t])
    im[t] <- (ipm$sims.list$If[i,t+1] + ipm$sims.list$Im[i,t+1])
  }
  
  # Direct effects of vital rates on lambda
  
  ###  immigration 
  lambda.lm =
    lm(scale(lambda[ ]) ~
         scale(ipm$sims.list$phijf[i,]) + 
         scale(ipm$sims.list$phiaf[i,]) + 
         scale(ipm$sims.list$phijm[i,]) + 
         scale(ipm$sims.list$phiam[i,]) +
         scale(ipm$sims.list$fec[i,-9]) +
         scale(im[]))
  
  
  lambda.mat[i,] = lambda.lm$coefficients[-1] 
  lambda.r2[i] = summary(lambda.lm)$r.squared
  
  
  # Direct effects of weather and density on vital rates
  
  ### Juvenile female survival
  phijf.lm =
    lm(scale(ipm$sims.list$phijf[i,]) ~ 
         TwoYearLagESPI[-9] + 
         SevereStorms[-9] +
         NumWSDI[-9])
  
  phijf.mat[i,] = phijf.lm$coefficients[-1] 
  phijf.r2[i] = summary(phijf.lm)$r.squared
  
  ##### Indirect effects on lambda via phijf
  phijf.ie.ESPI[i] = phijf.mat[i,1] * lambda.mat[i,1]
  phijf.ie.Storm[i] = phijf.mat[i,2] * lambda.mat[i,1] 
  phijf.ie.WSDI[i] = phijf.mat[i,3] * lambda.mat[i,1]
  
  ### Adult female survival 
  phiaf.lm =
    lm(scale(ipm$sims.list$phiaf[i, ]) ~ 
         TwoYearLagESPI[-9] + 
         SevereStorms[-9] +
         NumWSDI[-9])
  
  phiaf.mat[i,] = phiaf.lm$coefficients[-1] 
  phiaf.r2[i] = summary(phiaf.lm)$r.squared
  
  ##### Indirect effects on lambda via phiaf 
  phiaf.ie.ESPI[i] = phiaf.mat[i,1] * lambda.mat[i,2] 
  phiaf.ie.Storm[i] = phiaf.mat[i,2] * lambda.mat[i,2] 
  phiaf.ie.WSDI[i] = phiaf.mat[i,3] * lambda.mat[i,2]
  
  ### Juvenile male survival 
  phijm.lm =
    lm(scale(ipm$sims.list$phijm[i, ]) ~ 
         TwoYearLagESPI[-9] + 
         SevereStorms[-9] +
         NumWSDI[-9])
  
  phijm.mat[i,] = phijm.lm$coefficients[-1]
  phijm.r2[i] = summary(phijm.lm)$r.squared
  
  ##### Indirect effects on lambda via phijm 
  phijm.ie.ESPI[i] = phijm.mat[i,1] * lambda.mat[i,3]
  phijm.ie.Storm[i] = phijm.mat[i,2] * lambda.mat[i,3] 
  phijm.ie.WSDI[i] = phijm.mat[i,3] * lambda.mat[i,3]
  
  ### Adult male survival
  phiam.lm =
    lm(scale(ipm$sims.list$phiam[i, ]) ~ 
         TwoYearLagESPI[-9] + 
         SevereStorms[-9] +
         NumWSDI[-9])
  
  phiam.mat[i,] = phiam.lm$coefficients[-1] 
  phiam.r2[i] = summary(phiam.lm)$r.squared
  
  ##### Indirect effects on lambda via phiam 
  phiam.ie.ESPI[i] = phiam.mat[i,1] * lambda.mat[i,4]
  phiam.ie.Storm[i] = phiam.mat[i,2] * lambda.mat[i,4] 
  phiam.ie.WSDI[i] = phiam.mat[i,3] * lambda.mat[i,4]
  
  ### Fecundity 
  fec.lm =
    lm(scale(ipm$sims.list$fec[i,-9]) ~
         TwoYearLagESPI[-9] + 
         SevereStorms[-9] +
         NumWSDI[-9])
  
  fec.mat[i,] = fec.lm$coefficients[-1] 
  fec.r2[i] = summary(fec.lm)$r.squared
  
  ##### Indirect effects on lambda via fecundity 
  fec.ie.ESPI[i] = fec.mat[i,1] * lambda.mat[i,5] 
  fec.ie.Storm[i] = fec.mat[i,2] * lambda.mat[i,5] 
  fec.ie.WSDI[i] = fec.mat[i,3] * lambda.mat[i,5]
  
  ### Immigration rate
  im.lm =
    lm(scale(im[-9]) ~ 
         TwoYearLagESPI[-9] + 
         SevereStorms[-9] +
         NumWSDI[-9])
  
  im.mat[i,] = im.lm$coefficients[-1] 
  im.r2[i] = summary(im.lm)$r.squared
  
  ##### Indirect effects on lambda via immigration rate
  im.ie.ESPI[i] = im.mat[i,1] * lambda.mat[i,6] 
  im.ie.Storm[i] = im.mat[i,2] * lambda.mat[i,6]
  im.ie.WSDI[i] = im.mat[i,3] * lambda.mat[i,6]
  
  
  # Cumulative indirect effects of covariates on lambda via survival and fecundity
  
  ### ESPI
  ie.ESPI[i] = phijf.ie.ESPI[i] + phijm.ie.ESPI[i] + phiaf.ie.ESPI[i] + phiam.ie.ESPI[i] + fec.ie.ESPI[i] + im.ie.ESPI[i]
  ### Storms
  ie.Storm[i] = phijf.ie.Storm[i] + phijm.ie.Storm[i] + phiaf.ie.Storm[i] + phiam.ie.Storm[i] + fec.ie.Storm[i] + im.ie.Storm[i]
  ### WSDI
  ie.WSDI[i] = phijf.ie.WSDI[i] + phijm.ie.WSDI[i] + phiaf.ie.WSDI[i] + phiam.ie.WSDI[i] + fec.ie.WSDI[i] + im.ie.WSDI[i]
}


# Save model output --------------------------------------------------------
save(list = c(ls()[grep(ls(), pattern = 'ie.')], 
              ls()[grep(ls(), pattern = 'mat')],
              ls()[grep(ls(), pattern = 'r2')],
              'lambda.mat'), file = 'path-results-fecFINAL.RData')  


### Model output

### Indirect effects of weather on lambda
# 95% high density interval
plotPost(ie.Storm, credMass = 0.95) # storms
plotPost(ie.ESPI, credMass = 0.95) # ESPI
plotPost(ie.WSDI, credMass = 0.95) # wet bulb temperature
# extract mean, lower limit and upper limit for figure 2, the path output plot

### Direct effects of wet bulb temperature on vital rates
# 95% high density interval
plotPost(phijf.ie.WSDI, credMass = 0.95) # juvenile female survival
plotPost(phiaf.ie.WSDI, credMass = 0.95) # adult female survival
plotPost(phijm.ie.WSDI, credMass = 0.95) # juvenile male survival
plotPost(phiam.ie.WSDI, credMass = 0.95) # adult male survival
plotPost(fec.ie.WSDI, credMass = 0.95) # fecundity
plotPost(im.ie.WSDI, credMass = 0.95) # immigration
# extract mean, lower limit and upper limit for figure 2, the path output plot

### Direct effects of ESPI on vital rates
# 95% high density interval
plotPost(phijf.ie.ESPI, credMass = 0.95) # juvenile female survival
plotPost(phiaf.ie.ESPI, credMass = 0.95) # adult female survival
plotPost(phijm.ie.ESPI, credMass = 0.95) # juvenile male survival
plotPost(phiam.ie.ESPI, credMass = 0.95) #  adult male survival
plotPost(fec.ie.ESPI, credMass = 0.95) # fecundity
plotPost(im.ie.ESPI, credMass = 0.95) # immigration
# extract mean, lower limit and upper limit for figure 2, the path output plot

### Direct effects of Storms on vital rates
# 95% high density interval
plotPost(phijf.ie.Storm, credMass = 0.95) # juvenile female survival
plotPost(phiaf.ie.Storm, credMass = 0.95) # adult female survival
plotPost(phijm.ie.Storm, credMass = 0.95) # juvenile male survival
plotPost(phiam.ie.Storm, credMass = 0.95) #  adult male survival
plotPost(fec.ie.Storm, credMass = 0.95) # fecundity
plotPost(im.ie.Storm, credMass = 0.95) # immigration
# extract mean, lower limit and upper limit for figure 2, the path output plot

### Direct effects of vital rates on lambda
# 95% high density interval
plotPost(lambda.mat[,1], credMass = 0.95) # juvenile female survival 
plotPost(lambda.mat[,2], credMass = 0.95) # adult female survival
plotPost(lambda.mat[,3], credMass = 0.95) # juvenile male survival
plotPost(lambda.mat[,4], credMass = 0.95) # adult male survival
plotPost(lambda.mat[,5], credMass = 0.95) # fecundity
plotPost(lambda.mat[,6], credMass = 0.95) # immigration
# extract mean, lower limit and upper limit for figure 2, the path output plot


#######################################################
#
# Bayesian sensitivity analyses
#
#######################################################

library(ggplot2)
library(reshape2)
library(gt)
library(scales)
library(dplyr)

### Load IPM Data ----
ipm<-readRDS("ipm_grsp_prior_fecundity_FINAL.rds")

# vital rates to be extracted from IPM output
post_phijf <- ipm$sims.list$phijf # juvenile female survival
post_phijm <- ipm$sims.list$phijm # juvenile male survival
post_phiaf <- ipm$sims.list$phiaf # adult female survival
post_phiam <- ipm$sims.list$phiam # adult male survival
post_fec <- ipm$sims.list$fec[,-1] # fecundity
post_If <- ipm$sims.list$If[,-1] # # female immigrants
post_Im <- ipm$sims.list$Im[,-1] # # male immigrants
post_storm <- ipm$sims.list$ie.Storm


### specify number of vital rates/estimates and years
n_ests <- 8
n_vitals <- 8
n_years <- 7


# specify rows to be sampled from posterior distribution
n_boot <- 10000 # number of samples
post_samps <- sample(1:22500, size = n_boot, replace = TRUE)

# specify data frame to save sensitivity and elasticity averages for each bootstrap
post_sens <- data.frame()
post_elas <- data.frame()


# write loop to draw from posterior distributions
for (b in post_samps){
  ### sample
  # avg. fledglings per female
  Fec_est <- post_fec[b,]
  
  # sex-specific juvenile survival estimates
  Juv_est_m <- post_phijm[b,]
  Juv_est_f <- post_phijf[b,]
  
  # sex-specific apparent survival
  Sa_est_m <- post_phiam[b,]
  Sa_est_f <- post_phiaf[b,]
  
  # sex-specific immigration
  Ni_est_m <- post_Im[b,]
  Ni_est_f <- post_If[b,]
  
  
  # choose a vital rate and sample for each year because of possible covariance
  # calculate lambda, then calculate perturbed lambda
  # find difference in each specific replicate (lambda_perturbed - lambda_unperturbed for each vital rate and year)
  
  init.vitals<-data.frame(rbind(0,Fec_est,Juv_est_m,Juv_est_f,Sa_est_m,Sa_est_f,Ni_est_m,Ni_est_f)) #initial vital rates
  pert.vitals<-data.frame()
  GRSP.N<-array(data=NA, dim= c(n_vitals*2, n_years, n_ests)) #population size over time
  GRSP.lambda<-data.frame()
  GRSP.sens<-data.frame()
  GRSP.sens.avg<-data.frame()
  GRSP.elas<-data.frame()
  GRSP.elas.avg<-data.frame()
  
  for(i in 1:n_ests){ #parameter estimates for each specific year
    Fec <- Fec_est[i]
    Juv_m <- Juv_est_m[i]
    Juv_f <- Juv_est_f[i]
    Sa_m <- Sa_est_m[i]
    Sa_f <- Sa_est_f[i]
    Ni_m <- Ni_est_m[i] 
    Ni_f <- Ni_est_f[i] 
    
    for(v in 1:n_vitals){ #change in vital rate
      Fec_change <- ifelse(v==2,Fec*0.05,0)
      Juv_change_m <- ifelse(v==3,Juv_m*0.05,0)
      Juv_change_f <- ifelse(v==4,Juv_f*0.05,0)
      Sa_change_m <- ifelse(v==5,Sa_m*0.05,0)
      Sa_change_f <- ifelse(v==6,Sa_f*0.05,0)
      Ni_change_m <- ifelse(v==7,Ni_m*0.05,0)
      Ni_change_f <- ifelse(v==8,Ni_f*0.05,0)
      
      for (p in 1:2){ #change sign
        s <- ifelse(p==2,-1,1)
        Fec_realized <- Fec+s*Fec_change
        Juv_realized_m <- Juv_m+s*Juv_change_m
        Juv_realized_f <- Juv_f+s*Juv_change_f
        Sa_realized_m <- Sa_m+s*Sa_change_m
        Sa_realized_f <- Sa_f+s*Sa_change_f
        Ni_realized_m <- Ni_m+s*Ni_change_m
        Ni_realized_f <- Ni_f+s*Ni_change_f
        pert.vitals[ifelse(p==2,v+8,v),i]<-ifelse(v==2,Fec_realized,
                                                  ifelse(v==3,Juv_realized_m,
                                                         ifelse(v==4,Juv_realized_f,
                                                                ifelse(v==5,Sa_realized_m,
                                                                       ifelse(v==6,Sa_realized_f,
                                                                              ifelse(v==7,Ni_realized_m,
                                                                                     ifelse(v==8,Ni_realized_f,0)))))))
        N_m<-vector(length = n_years)
        N_f<-vector(length = n_years)
        N<-vector(length = n_years)
        N_m[1]<-275/2 # initial estimated # of males, assuming equal sex ratio
        N_f[1]<-275/2 # initial estimated # of females, assuming equal sex ratio
        N[1]<-275 # initial estimated population size
        
        for(t in 2:n_years){ #calc. pop. size in sex-specific, stage-based population model
          N_m[t] <- (Ni_realized_m+(N_m[t-1]*Sa_realized_m)+((N_m[t-1]*(Fec_realized/2))*Juv_realized_m)) #assuming sex ratio is 50/50 for young
          N_f[t] <- (Ni_realized_f+(N_f[t-1]*Sa_realized_f)+((N_f[t-1]*(Fec_realized/2))*Juv_realized_f)) #assuming sex ratio is 50/50 for young
          N[t] <- round(N_m[t], digits = 0) + round(N_f[t], digits = 0)
          GRSP.N[ifelse(p==2,v+8,v),,i]<-N[]
          #calculate geometric lambda across time for each vital rate and year
          GRSP.lambda[ifelse(p==2,v+8,v),i]<-exp(mean(log(sum(N[t])/sum(N[t-1]))))
        }
        #calculate sensitivity: per_lam-init_lam/per_vr-init_vr
        GRSP.sens[ifelse(p==2,v+8,v),i]<-(GRSP.lambda[ifelse(p==2,v+8,v),i]-GRSP.lambda[1,i])/(pert.vitals[ifelse(p==2,v+8,v),i]-init.vitals[v,i])
        GRSP.sens[is.na(GRSP.sens)] <- 0
        #average sensitivity across +/-
        GRSP.sens.avg[v,i]<-(GRSP.sens[v,i]+GRSP.sens[v+8,i])/2
        #calculate elasticity: sens*(init_vr/init_lam)
        GRSP.elas[ifelse(p==2,v+8,v),i]<-GRSP.sens[ifelse(p==2,v+8,v),i]*(init.vitals[v,i]/GRSP.lambda[1,i])
        #average elasticity across +/-
        GRSP.elas.avg[v,i]<-(GRSP.elas[v,i]+GRSP.elas[v+8,i])/2
      }}}
  post_sens <- data.frame(rbind(post_sens, rowMeans(GRSP.sens.avg)))
  post_elas<- data.frame(rbind(post_sens, rowMeans(GRSP.elas.avg)))
}

post_sens <- post_sens[,-1]
colnames(post_sens) <- c("Fecundity", "JM Survival", "JF Survival", "AM Survival", "AF Survival", "AM Immigration", "AF Immigration")

post_elas <- post_elas[,-1]
colnames(post_elas) <- c("Fecundity", "JM Survival", "JF Survival", "AM Survival", "AF Survival", "AM Immigration", "AF Immigration")


# plot results  ----------------------------------------------


## plot sensitivity
plot_sens_bysex<-reshape2::melt(data.frame(cbind(post_sens)))

plot_sens_CIs <- plot_sens_bysex %>%
  group_by(variable) %>%
  summarise(avg = mean(value, na.rm = TRUE),
            lwr = quantile(value, 0.025, na.rm = TRUE),
            upr = quantile(value, 0.975, na.rm = TRUE))

A<-ggplot() +
  geom_point(data = plot_sens_bysex, aes (x = variable, y = value, group = variable), col = "gray80", alpha = 0.8, size = 1) +
  geom_point(data = plot_sens_CIs, aes(x = variable, y = avg, group = variable), size = 4) +
  geom_errorbar(data = plot_sens_CIs, aes(x = variable, ymin = lwr, ymax = upr, group = variable), size = 1,width = 0) +
  ylab("Sensitivity") +
  xlab("Vital rate") +
  geom_hline(aes(yintercept = 0), linetype = "dashed", color = "black") +
  theme_classic() +
  theme(axis.title.y = element_text(color = "black", size = 20),
        axis.text.x = element_blank(),
        axis.title.x = element_blank(),
        axis.text.y = element_text(color = "black", size = 20),
        axis.line = element_line(colour = "black", size = 1, linetype = "solid"),
        axis.ticks.length = unit(6, "pt"),
        axis.ticks = element_line(colour = "black", size =1.5)) 
#coord_flip() +
#scale_x_discrete(labels=c("Fecundity","JM Survival","JF Survival","AM Survival", "AF Survival","M Immigration","F Immigration"))


## plot elasticity
plot_elas_bysex<-reshape2::melt(data.frame(cbind(post_elas)))

plot_elas_CIs <- plot_elas_bysex %>%
  group_by(variable) %>%
  summarise(avg = mean(value, na.rm = TRUE),
            lwr = quantile(value, 0.025, na.rm = TRUE),
            upr = quantile(value, 0.975, na.rm = TRUE))

B<-ggplot() +
  geom_point(data = plot_elas_bysex, aes (x = variable, y = value, group = variable), col = "gray80", alpha = 0.8, size = 1) +
  geom_point(data = plot_elas_CIs, aes(x = variable, y = avg, group = variable), size = 4) +
  geom_errorbar(data = plot_elas_CIs, aes(x = variable, ymin = lwr, ymax = upr, group = variable), size = 1, width = 0)+
  ylab("Elasticity") +
  xlab("Vital rate") +
  geom_hline(aes(yintercept = 0), linetype = "dashed", color = "black") +
  theme_classic() +
  theme(axis.title = element_text(color = "black", size = 20),
        axis.text.x = element_text(color = "black", size = 20, angle = 45, hjust = 1),
        axis.text.y = element_text(color = "black", size = 20),
        axis.line = element_line(colour = "black", size = 1, linetype = "solid"),
        axis.ticks.length = unit(6, "pt"),
        axis.ticks = element_line(colour = "black", size =1.5))+ 
  #coord_flip() +
  scale_x_discrete(labels=c("Fecundity","JM Survival","JF Survival","AM Survival", "AF Survival","M Immigration","F Immigration"))

library(cowplot)
plot_grid(A, B,  ncol = 1, align = 'v', rel_heights= c(0.6,1), labels = "AUTO", label_size = 18) #9x6.5

# make tables  ----------------------------------------------

#sensitivities
sens.fec<-mean(as.numeric(plot_sens_CIs$avg[1]), na.rm = TRUE)
sens.juv.m<-mean(as.numeric(plot_sens_CIs$avg[2]), na.rm = TRUE)
sens.juv.f<-mean(as.numeric(plot_sens_CIs$avg[3]), na.rm = TRUE)
sens.sa.m<-mean(as.numeric(plot_sens_CIs$avg[4]), na.rm = TRUE)
sens.sa.f<-mean(as.numeric(plot_sens_CIs$avg[5]), na.rm = TRUE)
sens.imm.m<-mean(as.numeric(plot_sens_CIs$avg[6]), na.rm = TRUE)
sens.imm.f<-mean(as.numeric(plot_sens_CIs$avg[7]), na.rm = TRUE)

#elasticities = eij = sij*(aij/l)
elas.fec<-mean(as.numeric(plot_elas_CIs$avg[1]), na.rm = TRUE)
elas.juv.m<-mean(as.numeric(plot_elas_CIs$avg[2]), na.rm = TRUE)
elas.juv.f<-mean(as.numeric(plot_elas_CIs$avg[3]), na.rm = TRUE)
elas.sa.m<-mean(as.numeric(plot_elas_CIs$avg[4]), na.rm = TRUE)
elas.sa.f<-mean(as.numeric(plot_elas_CIs$avg[5]), na.rm = TRUE)
elas.imm.m<-mean(as.numeric(plot_elas_CIs$avg[6]), na.rm = TRUE)
elas.imm.f<-mean(as.numeric(plot_elas_CIs$avg[7]), na.rm = TRUE)

dat.tbl<-data.frame(Sensitivity = c(sens.fec,sens.juv.m,sens.juv.f,sens.sa.m, sens.sa.f,sens.imm.m,sens.imm.f),
                    Elasticity = c(elas.fec,elas.juv.m,elas.juv.f,elas.sa.m, elas.sa.f,elas.imm.m,elas.imm.f))

row.names(dat.tbl)<-c("Fecundity","JM Survival","JF Survival",
                      "AM Survival","AF Survival","AM Immigration","AF Immigration")

options(scipen = 999) #remove scientific notation
gt(dat.tbl, rownames_to_stub = TRUE)
write.csv(dat.tbl,"SensElasValues_BySex_24May2024.csv")


#######################################################
#
# Projection analyses
#
#######################################################


library(ggplot2)
library(reshape2)
library(lubridate)
library(dplyr)

# set working directory
setwd("~/Downloads")

##### VISUALIZE PRECIPITATION AND POP GROWTH RATE RELATIONSHIP #####
### load data
df_Lambda <- read.csv("PrecipitationData.csv")

#precip lagged two years best predicts pop. growth rate from weather variables (although not stat. signif.)
mod_precip<-lm(Lambda ~ Breed_lag2 , data = df_Lambda)
summary(mod_precip)

#relationship between lambda and 2-year lag
pred.lam<-data.frame(Breed_lag2 = seq(300, 625, by = 10))
pred.lam<-data.frame(cbind(pred.lam,predict(mod_precip, pred.lam, interval = "confidence")))

#plot for relationship between lambda and 2-year lag (figure 4)
ggplot(pred.lam) + 
  geom_line(aes(x = Breed_lag2, y = fit), col = "steelblue4", size = 2) +
  geom_ribbon(aes(x = Breed_lag2, ymin = lwr, ymax =  upr), fill = "darkslategray", alpha = 0.3) +
  theme_classic() +   
  theme(axis.title = element_text(color = "black", size = 20),
        axis.text.x = element_text(color = "black", size = 20),
        axis.text.y = element_text(color = "black", size = 20),
        axis.line = element_line(colour = "black", size = 1, linetype = "solid"),
        axis.ticks.length = unit(6, "pt"),
        axis.ticks = element_line(colour = "black", size =1.5))+ 
  xlab("Precipitation Two Years Prior (mm)") +
  ylab("Population Growth Rate") #6x7


##### PREDICT LAMBDA FOR EACH MACA MODEL #####
#Source: https://www.climatologylab.org/maca.html

df_Precip<-read.csv("MACAData.csv") #18 MACA global climate change model data
df_Precip$yyyy.mm.dd <- as.Date(df_Precip$yyyy.mm.dd,'%m/%d/%Y') #R recognizes dates
df_Precip<-df_Precip[which(month(df_Precip$yyyy.mm.dd) %in% 5:8),] #precip for breeding season


df_Breed<-df_Precip
df_Breed$Year<-year(df_Breed$yyyy.mm.dd) + 2 #add two year lag
df_Breed<-df_Breed[,-1] # remove initial date column
df_Breed<-melt(df_Breed, id.vars = "Year", variable.name = "Model") # reformat dataframe

df_Breed <- df_Breed %>%
  group_by(Year, Model) %>%
  summarise(Breed_lag2 = sum(value)) # get one yearly value of precipitation for each model

#save each model as own data frame
precip_dfs <- split(df_Breed, df_Breed$Model) #spit the dataframe into the 18 separate models
names(precip_dfs) <- paste("Model",LETTERS[1:length(precip_dfs)]) #rename the 18 dataframes
N <- vector() #where to store population sizes for each year


#save lambda and population size predictions in data frames
for(i in names(precip_dfs)){
  temp.pred<-data.frame(predict(mod_precip, newdata = precip_dfs[[i]], type = "response", interval = "prediction"))
  precip_dfs[[i]][,4:6]<-temp.pred
  precip_dfs[[i]][,2]<-i
  for (t in 2:length(precip_dfs[[i]]$Year)){
    N[1]<- 349 #initial population size
    N[t] = N[t-1] * precip_dfs[[i]]$fit[t] #simple population growth equation
  }
  precip_dfs[[i]]$pop.size <- N
}

#combine all predictions into one dataframe
df_AllPreds <- do.call(rbind, precip_dfs)
df_AllPreds$pop.size[df_AllPreds$pop.size <= 0] <- 0

#create color palette
col.pal<-colorRampPalette(c("wheat4","darkseagreen4","steelblue"))

#plot lambda 6X7
ggplot() +
  geom_ribbon(data = df_AllPreds, aes(x = Year, ymin = lwr, ymax = upr, fill = Model), alpha = 0.05) +
  geom_line(data = df_AllPreds, aes(x = Year, y = fit, color = Model), size = 0.8, alpha = 0.6) +
  labs(x = "Year", y = "Projected Population Growth Rate") +
  geom_line(data = df_AllPreds, aes (x = Year, y = 1), col = "gray 10", linetype = "dashed", size = 0.8) +
  theme_classic() +   
  theme(axis.title = element_text(color = "black", size = 20),
        axis.text.x = element_text(color = "black", size = 20),
        axis.text.y = element_text(color = "black", size = 20),
        axis.line = element_line(colour = "black", size = 1, linetype = "solid"),
        axis.ticks.length = unit(6, "pt"),
        axis.ticks = element_line(colour = "black", size =1.5),
        legend.position = "none") +
  xlab("Year") +
  scale_fill_manual(values = (col.pal(20))) +
  scale_color_manual(values = (col.pal(20)))

# calculate median projected population size
df_Pops<- df_AllPreds %>%
  group_by(Year) %>%
  summarise(avg = median(pop.size), se = sd(pop.size))

# calculate CIs
df_Pops$UCI <- df_Pops$avg + (1.645*df_Pops$se)
df_Pops$LCI <- df_Pops$avg - (1.645*df_Pops$se)
df_Pops$LCI <- ifelse(df_Pops$LCI < 0, 0, df_Pops$LCI)

# plot projected population sizes (figure 3)
ggplot() +
  geom_ribbon(data = df_Pops, aes(x = Year, ymin = LCI, ymax = UCI), fill = "goldenrod3", alpha = 0.2) +
  geom_line(data = df_AllPreds, aes(x = Year, y = pop.size, color = Model), alpha = 0.3, size = 0.6) +
  geom_line(data = df_Pops, aes(x = Year, y = avg), col = "goldenrod3", size = 2) +
  labs(x = "Year", y = "Projected population size") +
  theme_classic() +   
  theme(axis.title = element_text(color = "black", size = 20),
        axis.text.x = element_text(color = "black", size = 20),
        axis.text.y = element_text(color = "black", size = 20),
        axis.line = element_line(colour = "black", size = 1, linetype = "solid"),
        axis.ticks.length = unit(6, "pt"),
        axis.ticks = element_line(colour = "black", size =1.5), 
        legend.position = "none") +
  xlim(2020,2100) +
  scale_fill_manual(values = (col.pal(20))) +
  scale_color_manual(values = (col.pal(20))) #6x7
