# Supplementary material for: Climatic Variability Threatens Population Growth and Persistence of a Declining Grassland Songbird
Source: Ecol Evol. 2025 Nov 24;15(11):e72195. doi: 10.1002/ece3.72195 (PMC12643823; doi:10.1002/ece3.72195)
Supplement: Supplementary file 1 — Data S1: ece372195‐sup‐0001‐DataS1.zip. [file ECE3-15-e72195-s002.zip › ece372195-sup-0001-DataS1/ece372195-sup-0006-Supinfo6.csv]

yyyy-mm-dd	pr_bcc-csm1-1_rcp45(mm)	pr_BNU-ESM_rcp45(mm)	pr_CanESM2_rcp45(mm)	pr_CCSM4_rcp45(mm)	pr_CNRM-CM5_rcp45(mm)	pr_CSIRO-Mk3-6-0_rcp45(mm)	pr_GFDL-ESM2M_rcp45(mm)	pr_GFDL-ESM2G_rcp45(mm)	pr_HadGEM2-CC365_rcp45(mm)	pr_HadGEM2-ES365_rcp45(mm)	pr_inmcm4_rcp45(mm)	pr_IPSL-CM5A-LR_rcp45(mm)	pr_IPSL-CM5A-MR_rcp45(mm)	pr_IPSL-CM5B-LR_rcp45(mm)	pr_MIROC-ESM_rcp45(mm)	pr_MIROC-ESM-CHEM_rcp45(mm)	pr_MRI-CGCM3_rcp45(mm)	pr_NorESM1-M_rcp45(mm)
1/1/2019	3.297312	0	0	0	0	3.235623	0	0	0	0	0	0	0	0	0	0	0	0.526687
1/2/2019	0	0	0	0	0	0	0	0	0	0	0	0	0	0	0	0	0	0
1/3/2019	0.322738	0	0	0	0	0	0	0	0	0	0	0	0	0	0	0	0	0
1/4/2019	0	0	0	0	0	0	0	0	0	0	0	0	0.959194	0	0	0	0	0
1/5/2019	0	0	0	0	0	0	0	0	0	0	0	0	0	0	0	0	0	0.66312
1/6/2019	0	0	0	0	0	0	0	0	0	0	1.397418	0	0	0	0	0	0	0
1/7/2019	0	0	2.685901	0.660162	0	0	11.191928	0	0	0	1.973503	0	3.114429	0	0	0	0	0
1/8/2019	0.408799	0	0	1.677406	0	0	0	0	0	0	0	0	0	0	0	0.290013	0	0
1/9/2019	0	0	0	0	0	0	0	0	0	0	0	0	0	0	0	0	0	0
1/10/2019	0	0.393275	0	0	0	0	0	0.831009	0	0	0	0	0	0	0	0	0	0
1/11/2019	0	0.300298	0	0	0	0	0	3.344789	0	0	0	0	0	0	0	0	0	0
1/12/2019	0	0	0.393707	0	0	0	0	13.17161	0	0	0.291026	0	0	0	0	0	0	0
1/13/2019	0	0	1.007613	1.841876	0	0	0	0	4.962508	0	0.778623	0	0	0	0	0	0	0
1/14/2019	0	0	1.542938	0	0	0	0	0	0	0	0	0	0	0	0	3.671909	0	0
1/15/2019	0	0	0	0	0	0	0	0	0	0	0	0	0	2.500802	0	0	0	0
1/16/2019	0	0	0	0	0	0	19.770985	0	0	0	0	0	0	0	0	0	0	0
1/17/2019	0	0	0	0	0	0	1.541223	0	0	0	0	0	0	0	0	0	0	0.480252
1/18/2019	0	0	0	0	0	0	0	0	1.114577	0	0	2.037402	16.399967	0	0	0	0	0
1/19/2019	0	0	0	0	0	0	0.965921	0.675004	0	0	0	0	1.489596	0	0	0	0	0
1/20/2019	0	0	0.289543	0	0	0	0	0	0	0	0	0	0	0	0	0	0.279439	0
1/21/2019	0	0.661591	0	0.338275	0	0	0	0	0	0	0	0	0	0	0	0	0	0
1/22/2019	1.214484	0.685193	0	0	0	0	1.149722	0	0	0	0.570729	0	0	0.878459	0	0	0	0
1/23/2019	0	0	0	0	0	0	2.439639	0	0	1.188664	1.196564	0	0.282364	0	0	0.285555	0	0
1/24/2019	0	0.629416	0	0	0	0	1.846105	0	0	0	0.572474	0	0.284757	0	0	0	0	0
1/25/2019	0	1.154845	0	0	0	0	0	19.93734	0	2.609615	0	0	0	0	0	0	0	0
1/26/2019	0	0	0	8.473026	0	0	0	1.006456	0	8.300031	0	0	0	0	0	0	0	0
1/27/2019	0	0	0	2.559115	0	0	1.848584	0	0	3.184733	0.283428	0	0	3.520374	0	0	0	2.19621
1/28/2019	0	0	0	0	0	0	0.625713	0	0.284293	0	1.946083	0	0	0	0	0	15.119229	1.228197
1/29/2019	0	0	0.28263	0.288745	0.556665	0	0	0	0	0	15.603252	0	0	0	0	0	10.544115	0
1/30/2019	0	6.0179	0	0	1.451064	0	2.037521	0	0	0	5.814036	0	2.549309	0	0	0	0	0
1/31/2019	0	2.213519	0	0	0.400105	0	1.167389	0	0	0	0	0	0	0	0	0	0.281887	0
2/1/2019	0	1.642475	0	0	0	1.152035	2.052943	0	1.074098	0	0	0	0	0	0	0	0.661305	0
2/2/2019	0	7.754689	0	0	0	0	21.110617	0.851465	0	2.528673	0	0	0	0.856639	0	0	0	0
2/3/2019	0	0.296409	0.437523	1.119404	0	0	9.478336	0	0	2.153746	0	0	0	0.293846	0	0	0.327367	0
2/4/2019	0	11.815388	1.991612	0	0.347391	0	0.289006	0	0	1.031618	0	0	0	0	0.299256	0	0	0
2/5/2019	0.855887	1.615318	5.870791	3.06984	0	0	1.606358	0	0	0.281145	0.293277	0	0	0	0	0	0	0
2/6/2019	0	0	0	0	0	0	0.285589	0	0	5.766317	0.288721	0	2.735669	0	0	0	0	0
2/7/2019	0	6.613422	0	7.511608	0	0	0	0.821015	0.492663	48.521671	0	0	0	0	0.292423	0	0.723622	0
2/8/2019	0	5.827777	0	1.237444	0	0	0	0.856909	0	38.837593	0	4.482121	0.334871	0	2.259691	0	0	0
2/9/2019	0	0	0	0	0	0	2.960365	0.451739	0	0.743366	0	1.413006	0	0	0	0	0.302388	0
2/10/2019	0	0	0	0.955434	8.955245	0	6.473051	0	0	0	0	5.405997	0	0	0	9.032881	2.466604	0
2/11/2019	0	1.392065	0	8.334436	7.085069	0.289291	8.307396	0	0	0	0.298402	3.468798	0	0	0	5.740017	0	0
2/12/2019	0	28.897694	10.855224	1.653577	0	0	4.564685	0	0	0	3.935886	0	0	0	0	4.748444	0	0
2/13/2019	0	11.333642	4.654867	0	0	0	0	0.298687	0	0	6.368302	0.287582	0	0	0	0	0	0.778131
2/14/2019	0	0.345179	0	0	0	0	2.991893	0	0	0	1.204243	0	0	6.999991	0	0	0	0
2/15/2019	0.618544	0	0	0	0	0	0	2.846237	0	0	0	0	0	0	0	0	0	0
2/16/2019	0	0	0	0	0	0	0	0	0	0	0	0	0	0	0	0	0	0
2/17/2019	0.527542	0	1.16397	0	0	0	0	0	0	0	0	0.407491	0.487641	0	0	0	0	0
2/18/2019	0	0	2.071474	0	0	2.254889	0	0	0	0	0.616887	0	0	0	0	0	0	0
2/19/2019	0	0	0	0	0	0	0	0	0	0	9.43653	0	2.762748	0	0	0	0	0
2/20/2019	0	0	0	1.61624	0	0	1.968298	0	2.218203	0	11.243708	0	0	0	0	0	0	0
2/21/2019	0	0	4.114851	0.559112	0	0	0	0	0.506925	0	3.290554	0	0	2.247847	0.68615	0	0	0
2/22/2019	0	0	0	0	0	0	0	0	0	0	0	0	0	22.301983	0	0	0	0
2/23/2019	0	0	0	0	1.035131	0	0	0	0	0	0	0	0	3.317404	0	0	0	0
2/24/2019	0.440891	0	0	0	0.309678	0	0	0	10.319059	0	0	0	0	0	0	0	0	0
2/25/2019	0	0	0.87122	0	0	0	0	0	8.659572	0	0	0	0.905739	0	0	0	0	0
2/26/2019	0	0	0	0.635957	0	0	0	0	0	0	2.415799	0	1.113936	0	0	0	0	0
2/27/2019	0	0	0	0.671198	0	0	0	0	0.66218	0	25.037367	0	0	0	0	0	0	0
2/28/2019	0	0.686426	0	0	0	0	0	0	8.719849	0	0	0	0	0	0	0	0	0
3/1/2019	0	10.302807	0	0	0	0	0	0	0	0	0	0	0	0	0	0	0	0
3/2/2019	0	6.917733	0.579958	0	0	0	0	0	0	0	0	0	0	0	0.894015	0	0	0
3/3/2019	0	0.557958	0	0.507509	0	0	0	0.617715	0	1.601127	0.572827	0	0	0	0.896196	0	0	0
3/4/2019	0	7.653613	0	0	0	0	0	0	0	0	0.289529	0	0	0	0	0	0	0
3/5/2019	0	6.900976	0	0	0	1.746531	1.362016	0	0	0	0	0	0.375454	0	0	0	0	0
3/6/2019	0	0	0	0	0	0	0	0	1.601492	0	0	0	0	3.330422	0	0	0	0
3/7/2019	0	0	0	0.377987	0.792336	0	0	0	0.320045	0	0	5.122822	1.507146	0	12.091931	0	0	0
3/8/2019	0	0	0	5.857378	0	1.850668	0	0	0.48445	9.561108	0	0	0.302178	0	1.188999	0	0	0
3/9/2019	0	0	12.756847	0.286437	0	0	0.75885	0	0	6.464499	0	16.127682	0.900073	0	0	0	0	0
3/10/2019	0	0	0	0	1.951185	0	0	0	0	0.430454	0	8.42195	0	0	0	0	2.23716	0
3/11/2019	0	0	0	0	0.30478	0	0	0.996703	0	0	0	0	0	0	0	0	0	2.288342
3/12/2019	0	2.095448	0	0.330167	7.202906	0	0	0	0	3.461193	0	0	0.471958	0	0	0.384867	0	3.668501
3/13/2019	0	0	5.613163	0.411126	2.013252	0	0	0	0.333058	0	0	0	0	0	1.748621	0	0	9.758629
3/14/2019	0	0	0.328942	0	0	0	0	0	0	0	0	0	0	0	0	0	0	0
3/15/2019	0	0	0	0	0	0	0	0	0	0	0	0	0	0	0	0	0	0
3/16/2019	0	0	0	0	0	0	0	0.891659	0	0.375282	2.398737	8.393895	0	0	0.931998	0	0	0
3/17/2019	0.323055	0	0.325591	0	0	0	6.102464	8.524071	0	5.157215	0	11.211658	0	0	17.972761	0	0	0
3/18/2019	0.749595	0	39.395145	0	14.336493	5.275041	17.521683	0	0	0.576783	0	0	0	0.636974	1.574475	1.038188	0	11.643078
3/19/2019	7.139503	0	1.185795	0	9.861806	0	1.195489	0	0	0	5.142551	0	0	20.986652	0	17.818544	0	0.321954
3/20/2019	1.204922	1.448713	0	0	1.445961	0	0.793316	0.334112	0.333434	0	0	0	0.346395	0.683005	0	0	9.88326	0
3/21/2019	0	0	0	0	20.958822	0	11.694988	0.283154	12.171439	5.180921	0	0	0.947383	0	0	0	2.116077	0
3/22/2019	0	0	0	0	1.905507	0	0	0	14.61908	0.353579	0	0	0	2.953862	0	1.005584	0	0
3/23/2019	0	0	0	0.29436	0	0	0	0	0	0.493388	0	30.931005	0.653385	3.69381	0	0.43195	0	1.073619
3/24/2019	0	0	0	0	0	0	0	0	0	0	2.17502	6.695431	9.815009	0	3.136137	7.986511	0	4.575551
3/25/2019	0	0	0	8.025995	0	0	0	0	0	0	0	0	0.356208	0	9.615994	20.791658	0	2.267863
3/26/2019	0	5.815986	0.487331	0.334632	1.250445	0	0	0	0	15.379481	0	0	0	0	0	2.751604	0	0
3/27/2019	0	22.070786	0	0	0	0.561972	0	0	0	18.847773	0	0	4.425563	0	0	0	22.223747	0.460697
3/28/2019	0	0	1.258441	0	19.130507	0	0	0	0	24.181171	0	4.535932	1.6653	0	0	0	2.894143	9.391369
3/29/2019	0	0	0	7.295913	0	0	0	0	1.012443	1.46163	0	1.792285	5.778499	0	0	0	0.585417	0
3/30/2019	15.143165	0.977156	4.368816	0.363645	0	0	0	0	1.676939	1.464515	0.711259	0	0	11.974015	0	0	0.826549	0
3/31/2019	0	0.75402	0	0	0	14.537015	0	0	0	0	5.617062	0	0	26.579784	0	0	0	0
4/1/2019	0.571784	0	0.692084	0	4.964982	0	4.092393	0	0	0	0.8923	0	0.548923	3.352555	0	8.596282	0	0
4/2/2019	3.065998	14.821383	9.594054	0	8.904556	0	8.147991	0	0	0	0.422358	2.452257	34.338711	0	3.497608	17.849403	37.408855	0
4/3/2019	0	0	8.979587	0	27.11565	0	0	0	0.997042	1.724168	0	3.71863	0	0	38.233891	3.918912	3.799265	0.54381
4/4/2019	0	0	6.249441	0	3.879423	4.432756	0	0	5.626844	2.299945	0	1.516732	4.384956	17.786888	20.601484	0	0	2.742651
4/5/2019	0	0.72335	21.30373	0	0.400354	0	2.110546	0	0	4.291897	4.993912	3.71364	0	9.316559	0	0	0	0
4/6/2019	0	0.443808	0	0	0	0.447307	0	0	0	3.814607	0.525619	0.408463	0	0	0.962624	3.034662	0	0
4/7/2019	0	7.410117	0.44513	0.76736	1.863257	0	0	1.129301	0	0	0.643404	0	9.35914	0	0.366933	2.316886	0	0.993053
4/8/2019	6.125858	2.495485	0	4.875782	5.003353	0	0	3.39104	0.28645	0	0	0	0	0.795333	0	44.510532	0	0
4/9/2019	0.373994	0.382699	0	0	8.451253	5.872062	0	11.933628	0.991767	0.524086	0	3.926669	0	8.477885	0	7.60271	0	0
4/10/2019	0	0	0	0.324856	5.0523	7.282176	0	0.636111	9.402653	0.59451	2.069666	4.661434	14.4014	0	0.31725	18.003326	17.819109	0
4/11/2019	0.413595	0	0	19.137938	0	8.071169	0	0	18.791771	4.423925	22.642881	0	0.610284	0	2.27443	1.708183	1.118182	0
4/12/2019	0	0	10.653594	0	3.428775	0.474861	0	0	35.206074	6.256083	13.374797	0	0	0	0	0	0	0
4/13/2019	0	0	42.398319	0	0	0	3.717644	0	7.012165	0.397309	1.667013	0	0.777432	2.050383	0	0	11.850543	8.082059
4/14/2019	11.172662	0	3.800772	0	0	0	8.242716	0	0.999017	0	0	2.114247	0	1.705951	0	0	11.885646	0
4/15/2019	51.771641	1.987406	0	0	0	0	0	0	1.315369	0.729153	0	0	0	0	0	1.136923	21.733444	0
4/16/2019	2.129689	6.284698	0	0	0	0	0	0	0	4.49923	0	0.858957	0	0	0.306946	15.00392	0	0
4/17/2019	0	0	2.462689	0	0	0.378481	0	7.547722	0	14.849988	0.981703	3.469396	0	0	23.41642	0.299211	3.513411	0
4/18/2019	0	0.753962	0	0	0	5.377276	0	1.159081	0	1.218823	0	2.886517	0	0	0.612552	0	8.007977	0
4/19/2019	0	8.97756	2.484734	0	0	0	0	8.175232	0	0.407663	0	10.792467	0	0	0	0.321969	0	0
4/20/2019	0	15.871492	0.529439	0	0	0	2.044528	2.469929	0	0	0	52.237709	0.568702	12.739435	106.747116	0.734744	0	0
4/21/2019	0	0.368897	5.872115	0	0	0	0	2.167193	0.378854	0	1.049476	0.460271	0	7.800235	17.472507	0	2.225806	7.329511
4/22/2019	0	0	27.520277	0	0	0.320104	0	0.93678	21.936949	0	0	0	0	1.104774	7.557453	0.528608	0	7.681133
4/23/2019	0	0	0	0	0	14.159447	0	0	15.141195	0	0	0	0	0.795446	2.572188	0	0	0.309528
4/24/2019	2.395834	0	1.550227	0	0	5.88252	0	0	5.690289	0	0	3.374165	0	0	0	3.193884	0.477313	0
4/25/2019	2.214019	0	1.624657	0.634175	16.880484	0	2.15917	0	0	0	0	1.052683	1.551399	0	0	2.267869	1.77952	0.391042
4/26/2019	0	0.404436	0.302547	0	0.314251	0	0	5.386025	0	1.328187	0	0	0	0	0	3.212914	0	7.252863
4/27/2019	0	0.50341	0	0	0	0	0	0	0	4.078627	0	0	0	0	5.802691	48.002579	0	27.827078
4/28/2019	0	0	0	0	0	0	0	0	10.293331	0	0	0	0	0	9.902899	3.39834	0	27.726942
4/29/2019	0.289033	0	0.446509	1.176552	0	0	0	0	0.355421	0	0	0.529765	3.267781	0	0.298204	0	0	0
4/30/2019	0	0	0	7.361605	19.490379	0	0	0.559374	0	0	10.374977	4.209606	39.652321	0	5.05422	0	0	0
5/1/2019	0.43002	0.315887	0	1.217218	0.719839	0	0	0	0	0	32.63958	0	64.566185	3.26451	2.774391	2.217509	0.299061	0
5/2/2019	0	0	0	0	0	0	11.691487	0	0	0	0.626731	0	4.164467	0.424919	27.282585	2.555589	0.948706	0
5/3/2019	0	1.324014	0	0	0	0	2.948243	0	0	0	0	0	0	0	7.417984	89.392593	0.829113	0
5/4/2019	0	5.656301	0	0	0	0	1.774509	1.476563	0	0	0	0	0	1.209873	0	26.949951	0	0.285275
5/5/2019	0	2.529979	0	6.495027	0.399376	0	0.327395	9.991388	0.828197	0	0	0	0	16.517054	0	6.054931	0	25.615782
5/6/2019	0	16.074707	11.271822	0.981948	0	0	0	7.263951	0.685013	0	0	0	0	3.686273	6.891026	0	0	3.315861
5/7/2019	0	1.599808	2.450114	19.140448	1.347144	0	0	0.652127	8.656762	0	2.356769	0	1.567308	13.634883	27.456694	0	0	0
5/8/2019	5.014969	0	0	5.720364	0	0	0	0	11.010016	0	11.834916	1.324969	2.139871	1.265438	9.183058	0	0	0
5/9/2019	3.976477	0	0	0	0	0.903897	1.85729	0	4.806979	3.544579	2.540676	5.149014	0	0	0	0	0	0
5/10/2019	0	0	0	0	0	0	9.98419	0	0.529024	3.585367	1.234321	0	1.689466	0	0	0.760978	0	0
5/11/2019	0	0	0	0	14.018295	0	21.116945	0	1.666143	0	4.578975	3.935976	0.50849	0	0	0.75707	0	0.357074
5/12/2019	2.313059	0	0	0	20.325115	0	15.439222	0	7.560799	0	1.906003	15.116112	12.295388	0	0	0	0.893117	0
5/13/2019	4.968204	9.553888	0.7374	0	0.326797	0.462771	1.933448	0	10.667079	0	0	3.025255	0.879318	0.388366	0	0	4.13369	0
5/14/2019	1.372996	2.205075	2.057647	0	0	22.84465	0.389075	2.301102	30.840883	0	0	0.320138	2.635587	0	0.28412	0	0.432452	0
5/15/2019	0.958833	0	0	2.255296	0	0	0	14.168453	35.405724	0.460039	0	0	17.829153	0.301883	3.594066	0	1.441917	0
5/16/2019	13.324939	0.484687	1.305943	0.564054	15.073452	0	0	0.448362	10.659039	4.435498	1.13832	0	0	0	13.554578	0	0	0
5/17/2019	2.063863	23.728571	1.03379	0	33.243954	0	2.562507	0	6.174246	6.802136	0	0	0	0	19.830812	6.90095	0	0
5/18/2019	1.453882	0	15.869548	0	33.092533	2.64118	3.227033	0	8.30852	0	0	0	1.098302	0	19.614237	0	1.782534	3.931471
5/19/2019	0.541153	0	0	0	2.161159	13.718078	0.502441	0	30.79122	0	0	0	26.517235	0	9.007483	26.290968	0	0.531174
5/20/2019	0	0	0	2.720355	0	0.700846	4.302303	0	15.787544	0	0	0.594877	19.741179	0.299061	2.755166	1.283025	0	0.353046
5/21/2019	0	0	0	5.335863	0	6.600491	3.460807	0	6.347115	0	0.488005	20.566013	5.388831	0.688745	7.106529	0	0	0
5/22/2019	12.591845	0	0	4.47055	0.653788	2.322538	2.704093	0	8.01932	0	3.788659	33.21809	0.800244	28.280127	3.609327	0.28515	1.988216	0.33791
5/23/2019	1.658936	0.350481	0	0.574576	2.084022	0.289859	3.573138	0	13.96805	0	0	51.413845	0	11.168386	9.973965	13.070782	0	0
5/24/2019	0	0.596486	0	0	0.403987	0	0	0	4.066313	0	0	33.355927	0	0	0	15.110097	3.035048	0
5/25/2019	0	0	0	0	1.836276	0	16.609837	0	16.675549	0	0	0	0	0	0.387186	3.657265	3.060723	0
5/26/2019	1.383833	0	0	0.348677	11.984179	0	66.072578	3.640965	0.74799	0	0	0	0	0	0.465965	0	0	0.733872
5/27/2019	15.972713	0	0	0.315309	0	0	0	11.78329	0	0	0	0.462054	0	0	3.238245	0	0.371867	0.800983
5/28/2019	0.542252	0	0	0	0	0	0	0	0	0	0	8.514832	0	0	0.639059	0	13.799212	0
5/29/2019	0.489102	0	0	8.752483	6.975428	0	0	0.300748	0	0	0	4.240131	0	0.696336	0	0	30.010508	0
5/30/2019	0	0.571872	0	26.349327	4.181867	0	0	0	0	0.549141	1.460657	0.399788	0	8.404421	14.931633	0	0.402274	0.391588
5/31/2019	0	0.486527	1.660658	53.592525	3.849477	3.366853	0.290728	0.413719	0	0	19.51227	1.022917	0	27.860399	10.122025	0	0	0
6/1/2019	0	1.914775	0.416294	0	30.41964	0.93617	0.775539	0	2.667261	0	1.040024	0	0	3.639577	0	0	16.939259	2.649082
6/2/2019	0.343545	0	0	0	0	0.578522	3.26865	0	29.532799	0	4.279567	0	0	1.006284	0	1.109951	1.382786	1.347762
6/3/2019	0.948226	0	0	0	0	18.2292	2.707964	0.313167	33.474838	0	0	5.055012	0	0	0	4.521625	0	1.602181
6/4/2019	2.729635	0	0	0	0	17.114363	2.793341	7.183327	7.898151	0.426118	8.931939	44.292023	0	1.102539	43.463585	3.70309	0.306984	0
6/5/2019	52.839314	0	0	0.311157	3.017974	32.95755	0.942485	0	0	0	4.135036	0	0	56.850872	7.404347	15.518636	0	2.546616
6/6/2019	1.918131	0	0	0	7.590783	27.997368	1.095194	0	0	0	8.542279	0.628666	0	24.540998	0	5.749226	0	0
6/7/2019	0	1.129748	0	0	0.341453	0.389338	28.159174	0	0	0.514647	0.805696	1.815209	1.679318	0.994693	0	0.691563	0	0
6/8/2019	0	0.688965	0	0	32.208687	0	3.326601	3.430642	8.794099	0.817887	0	15.012825	1.957235	0.2866	5.913797	4.876985	2.161101	0
6/9/2019	0.797683	1.772935	0	0.610354	5.287913	0	0	0.892114	20.451698	6.596182	14.215403	0	0	0.731067	0	24.710297	0	0
6/10/2019	0	1.039696	0	0	0	0	0	0	2.664217	31.666517	0	0.302774	0	0	0	25.592543	7.561832	0
6/11/2019	0	0	0	0	0	0.355078	0	0	0	8.347243	0.378722	2.257113	2.730196	0	0	0.944529	5.997269	0
6/12/2019	0	0.734787	0	0	0	0	6.449909	0	0	1.659135	0	17.188984	14.267425	0	0.367394	0	16.969385	7.68517
6/13/2019	0	11.065217	3.868002	1.115785	0	0	0	0	0	0.660602	0	10.283513	0	2.04944	0	0	0	28.698978
6/14/2019	0	29.990391	0.595058	0	20.397625	0	0	0	0.849981	0	0	0	0.342943	4.265393	2.486377	0	0	2.17396
6/15/2019	0	10.032608	0.341416	0	0	0	0.992218	0	5.141132	0	1.503749	0	1.86081	0	15.314713	6.796659	0.492004	0.617302
6/16/2019	1.554592	0	7.517731	0	0	2.608347	0.878518	0.390079	0	0	9.840876	0	0	0.385813	17.735193	19.246149	1.419638	4.872765
6/17/2019	1.117956	0	3.164399	0	0	15.824543	1.608993	30.96336	0	1.400645	10.955979	0	0.28694	0.282137	0	0	0	0.616857
6/18/2019	11.496143	0.715724	0	0	0	14.222109	8.182726	0	2.703696	4.063064	0	7.982567	0	0	0	0.903059	0	1.670553
6/19/2019	33.75703	0	13.720582	17.950422	0	24.717583	0	0	0	16.373276	0	1.489719	0	0	0	8.030916	0	30.103031
6/20/2019	7.402659	0	4.832219	11.549695	0	5.945524	0	0.858299	0	9.928213	0	2.402161	0	0.308864	41.06802	2.609855	1.137485	4.881639
6/21/2019	15.926019	0	5.619979	0	0	12.829293	0	1.228288	0	0.341425	3.395057	2.670455	0.280687	8.179931	6.084764	0	0	12.095257
6/22/2019	1.447711	0.355025	13.305686	0	0	11.579231	0	0.37521	0	0	2.967024	3.086336	1.726731	16.997421	3.6124	0	0	11.478872
6/23/2019	0	2.14253	6.357628	0	0	0	0	0	1.767623	0.355307	0	3.352565	5.109262	13.081502	2.213016	0	0	9.226486
6/24/2019	2.994864	0	0	4.215406	0	6.243321	0.908138	2.824024	0.323868	0.384084	0	1.690521	3.013374	3.351313	13.311164	0	1.551896	5.629438
6/25/2019	0.324185	11.239017	0.33858	7.990706	0	6.422182	0.942791	6.402327	6.142321	0	0.48208	0	0.449904	0	0.472876	0.696521	2.660443	11.864511
6/26/2019	15.986943	1.532365	2.384596	27.378618	0	16.223656	0.66788	0	5.152063	0	0	0.922462	2.02113	0	0	0	20.955399	3.524302
6/27/2019	4.474876	0	0.423417	9.890453	0	14.107857	0.423548	1.646203	3.701413	11.020581	0	1.035317	0.383139	0.717729	0	1.867098	38.063267	15.470502
6/28/2019	2.303702	0	0	21.667349	0	0.491797	0.694701	3.848727	0	25.059675	0.513388	2.29756	0	4.704527	0	1.553099	28.613611	5.981692
6/29/2019	1.583138	0	0	18.035549	0	11.150805	0	0	0	0	5.40169	0.843791	0	0.662624	0	1.446563	0.464306	21.766661
6/30/2019	0	0	0	20.602312	0	0	0	0	0.364125	0	18.177792	0.416972	0	0	0.352023	0.464113	0	9.230311
7/1/2019	0	0	0	0	0	0	0	27.842726	0.446156	0	0	0	9.742695	0	0.432047	1.040712	0	0
7/2/2019	1.402093	0.492472	0	0	0	0	0	3.64872	0	0	0	0	0	0	7.295337	0	0	0
7/3/2019	6.671135	0.879465	0	0	0	0.629746	7.64359	15.250203	0	1.215992	0	0.357979	19.444353	0	0.405331	0.648194	0	0
7/4/2019	6.743241	0	1.423791	7.738913	0	0.428394	2.345366	21.565042	0	1.003683	0.592047	5.751062	50.810616	0	0	6.440911	0	0.405128
7/5/2019	11.193179	0	1.111583	2.034005	0	0.28315	1.309078	2.406561	0	0	3.378868	7.595131	12.637271	0	0	0	3.491152	0.746446
7/6/2019	11.402933	0	0	0.520373	0	0	0	11.901117	0	6.352631	0	3.010842	14.505833	0	0	0	0.50823	1.62442
7/7/2019	0	0	0	8.41263	0	10.722385	0	0.790867	0.345826	14.919745	0	11.747498	2.317592	0	0	0	0	0.703851
7/8/2019	0	0	0	0.581421	0	9.470425	4.028477	0	0	0.464937	0	10.308637	1.716087	0	0	29.395208	0.994257	0
7/9/2019	0	0	0	0	0	0	16.602749	0	0	0	0	0	1.646213	9.115053	0.29034	2.390555	6.941299	0
7/10/2019	0	0.640681	0	0	0	0	2.335238	0	0	0	0	4.071281	6.880483	4.9877	0	0	0	0
7/11/2019	0	6.372793	0	0	0	0	1.218904	0	0	18.426151	0	3.511696	13.926653	0	1.277358	10.677908	0.980901	0
7/12/2019	0	13.999305	0	0	0	0	0.310816	0	0	51.79459	0	0.828788	4.034862	0	9.078196	14.396998	0.823051	0
7/13/2019	0	9.680124	0	0	0	0	1.296323	0	1.941833	2.769122	0	9.562367	0	0	0.28391	0	0.822209	12.144861
7/14/2019	0.698795	7.634291	0	0	0	6.293347	1.516179	0	4.541486	0	0	13.902985	0	0	16.058132	0	3.44189	1.010167
7/15/2019	0.286342	2.038862	0	0	0	12.995421	1.403192	0	21.331142	1.070511	0	0	0	4.82237	1.38041	0	0	0.919705
7/16/2019	1.864594	0	1.085757	7.235184	0	23.774452	0	0	2.498655	0.970562	1.032823	0	0	21.882565	0	0	0	3.309156
7/17/2019	0.683938	0	0.723988	16.811598	0	10.107821	0	0	0	0.377575	0	2.298	0	4.624367	0	0	0.350094	0.483952
7/18/2019	1.284835	0	0	2.593441	0	23.943645	0	0	0	0	0	0.836033	0	19.846174	0	0	0.934586	0
7/19/2019	0	0	0	0	0	0	0	0	0	0	0	0.832851	0	0	0	0	0.649291	0
7/20/2019	3.018853	0.952257	0	1.196684	0	0	0	0	0	0	0	8.139553	0	0	0	0	0	0.335029
7/21/2019	2.312179	0	1.674438	9.403451	0	0	1.220459	0	0	1.875775	10.409265	4.895724	1.75053	0	0	0	5.839069	0
7/22/2019	0	0	8.366671	16.165007	0	0	7.385115	0	0	29.172632	1.078474	1.563069	0.913053	0	10.020642	0	0	0
7/23/2019	0.578678	0	3.959633	5.535837	0.604345	0	6.550455	0	0	30.019289	0	1.174281	0	0.835412	0	1.176303	0	11.629169
7/24/2019	0	0	0	0	1.315971	0	0	0	0	0	6.878942	1.05896	0	0.905919	0	0	0	5.434623
7/25/2019	0	0	0	0	0	0	0	0	0	0.485045	0	0	0	0.740293	0.291755	4.960092	0	2.017592
7/26/2019	0	0	0	0	0	0	0	1.399724	0	0	33.493511	0	0	0	0	0	0	0
7/27/2019	0	0	0	1.385794	0	0	0	1.996763	0	0	0	16.269852	0	0	0	0	0.635129	19.277557
7/28/2019	0	0	7.536227	2.798215	0	0	0	0	1.341804	0	1.998728	2.284762	0	1.092103	0	0	32.536972	22.220846
7/29/2019	2.80979	0	0	2.011279	0	1.065399	0	0	6.533636	0.911477	0	0	0	9.461243	0	12.012609	1.200083	8.966208
7/30/2019	2.883001	0	0	0	0	1.138323	0	0	0	0	0	0	1.522485	10.779174	0	57.084602	0	1.080959
7/31/2019	3.721205	12.971245	0	0	0	2.379002	0.493378	0	5.322835	0	0.901178	0	2.11867	0.305134	0	0	0	0
8/1/2019	1.717506	6.475906	0	0	3.940965	6.230729	0	0	22.362532	0	0.437318	0	1.49073	0	0	0.605886	0	2.479372
8/2/2019	0.373726	0	0	0	1.500054	6.514174	0.282985	0	58.347221	0	0.465966	0	0.703089	0	0	0	0.679722	4.587801
8/3/2019	0	0.906618	0	7.413409	4.339132	19.850891	0	0.540511	9.450356	0	0	0	6.049822	0	0	0	0	0
8/4/2019	0.394554	7.678144	1.188811	9.005901	19.339857	1.314765	0	0	1.741549	0	0	0	12.203521	0	0	0	0	0
8/5/2019	3.616436	0	0	6.531148	39.950626	11.555484	0	0	0	1.341147	0	0	5.612615	0	0	0	3.194851	0
8/6/2019	5.749682	0	5.522867	2.3377	38.293465	1.195701	0.286562	0	0	3.47344	3.586778	0.669836	7.273411	0	0	0	0	0
8/7/2019	4.823602	2.803024	0	0.567945	7.374274	5.757831	10.806669	2.408026	0	0.414525	0	0.338098	7.698462	0	0.678689	0	0	0
8/8/2019	0.821241	35.010777	1.218757	0.614203	13.721611	15.108733	42.768833	0.967286	0	3.906081	0	2.376419	0.64407	0	12.067286	0	0	0
8/9/2019	0.68117	11.127111	1.462564	0	7.970265	19.755413	0	0	0	1.569422	0	4.535431	0	0	25.291565	0.470271	0	0
8/10/2019	0	1.888348	0	1.129558	28.001389	6.331243	0	0.616012	0.396677	2.8403	7.951235	3.812485	0	0	1.686784	0	0	1.176321
8/11/2019	0	2.797963	0	8.973989	7.492976	1.09963	0	6.47169	22.152224	0	0	11.249154	0	0	0	5.136165	0	0
8/12/2019	0	14.71561	0	0.308095	28.409367	1.251745	0	0	8.840014	3.04897	0	3.582805	0	1.330444	0	1.207505	2.993582	0
8/13/2019	0	3.825394	0	0	27.693922	0	0	1.475773	1.030995	1.400134	8.280229	0.332119	1.529557	0	0	0	6.215719	0
8/14/2019	0	4.53054	0	0	0.416154	0	0	6.154602	0	1.995518	0	0	3.381704	0	0	0.859924	11.544444	0
8/15/2019	0.330573	0	0	1.595941	3.650636	0.805456	0.319143	4.528286	0	1.988161	2.466079	0	3.465639	0.307296	4.916628	8.581227	0.414452	0
8/16/2019	0.431248	0	0	31.270977	2.104372	0	0	43.593304	0	6.137974	0.409567	0	3.293804	2.820932	0	17.172962	0	0
8/17/2019	3.526388	0	0	32.367836	0.844744	0.622292	0	6.742077	0	0.665992	0	0	14.447169	16.525261	27.459946	2.24586	0	0
8/18/2019	0.495282	0	0	1.583844	0	0	0	50.44186	0	0	0.846846	0	1.995682	38.065052	0	0	0	0.330992
8/19/2019	0	0	0	14.342037	0	0	0	31.716972	0	0	3.435243	0	0	30.997643	2.74508	15.245547	0	0.789169
8/20/2019	0.972487	0	0	1.825695	0	0	0	0.631958	0	0	0	15.028456	0	0	0	8.562902	0.373488	0
8/21/2019	0	0	0.844288	1.154903	0	0	0.332618	0	0.554715	0.411708	0	0.846507	2.403589	0	30.775578	0	0	0
8/22/2019	0.332207	0	2.950933	0	0	3.607147	0	0	0.450566	10.645688	0	0	0	0.441538	0	0	0	0
8/23/2019	15.449012	0	4.09453	1.773204	0.447574	24.906528	0	0.48459	0	32.09446	0	0	0	0	0	2.634164	1.093904	0
8/24/2019	10.234795	7.8771	24.869637	1.876777	25.543669	4.05536	0	7.028904	0	12.537948	1.273893	0.722632	0	0	0	1.697024	0.288576	0
8/25/2019	1.112296	3.624466	3.421324	0	20.030977	0	0	0	0	5.854827	0.433441	0	0	0	0	1.734641	0	0
8/26/2019	13.537854	0	0	0	27.362707	0	0	0	0	2.880136	0	0.699899	0	0	0	0.325213	0	0
8/27/2019	18.715034	0	0.928684	0	7.976915	0	8.801884	0	0	16.465954	0	0	0.48966	0	1.053071	0	0	2.532637
8/28/2019	0.476283	0	11.541621	0.419618	0.494501	1.178063	26.862692	0	0.420696	12.926653	2.317842	0	0.822863	0	1.820154	0	0	2.92405
8/29/2019	0	0	6.053964	9.669033	0.55564	4.833993	21.138798	0	0	2.127978	0	0	0	0	0	0	0	0
8/30/2019	0	0	15.023875	1.549574	0	0.927407	0	0	0	5.888473	0	0	0	0	0	0	12.062184	1.431581
8/31/2019	0	0	7.519149	0.606708	0	0.342833	0	0	0	3.068156	0	0	0	0.737677	4.072652	0	0	0
9/1/2019	0	0	11.173515	0	0	0	0	0	0	0	0	0.468209	0.336732	0	0	0	2.192846	0
9/2/2019	0	0	11.542018	0	2.908673	0	0	11.345559	0	0	0	0.313843	0	0	0	0	0.590902	0
9/3/2019	0	0	0.372734	0	14.385609	0	7.123518	0	0	1.966573	0	0	0	0	4.27715	0	8.2762	0
9/4/2019	0	0	0	1.950949	0.315703	0	0	0	9.343056	2.374287	8.002521	0.306381	0	0	0	0	0.485333	0
9/5/2019	0	0.430247	0	0	0	25.687988	0	0	6.034101	4.75807	19.119576	0.804132	0.91654	0	2.164065	0	0.316679	0
9/6/2019	0	0.624039	0	0	0	29.202108	0	0	0	8.341892	2.848588	3.3384	0	0	0.30118	0	19.804977	0
9/7/2019	0	21.864193	0	13.887979	0	11.093066	0	0	0	4.825999	0	0.324516	0	0	0	0	9.428926	3.122133
9/8/2019	0	8.691027	0	2.059629	0.321582	0	0	0	1.160798	2.210476	1.53567	0.326347	0	5.194967	0.389979	0.447225	1.099332	4.97386
9/9/2019	0	0.70567	0	2.932623	2.500508	0	0.351321	14.126192	1.420192	0	4.619384	0	6.491105	10.318686	4.054478	0	0	0.533618
9/10/2019	0	0	0	4.672914	0	0	6.296048	0.340997	0	0	0	0	13.165669	4.862658	0	0	0	2.965445
9/11/2019	0	4.850627	10.318442	1.029962	0	0	0	0	0	0	0	0	4.271252	1.171377	0	0.397996	1.652545	0
9/12/2019	0	4.234863	1.280206	0.650431	0	0	0	0	0	0	0	0	0.624204	6.405053	0	0.41512	3.093319	0
9/13/2019	3.644523	4.479201	0	2.632529	0	0.519649	0	0.862957	0	0	0	6.317557	2.693879	6.727153	0	0.774606	18.047674	0
9/14/2019	13.626001	0.441023	0	15.139615	0	12.496626	0	0	0	1.013696	0	4.105398	0	1.042074	0	1.880843	0.737147	0
9/15/2019	11.455265	8.741375	0.674624	19.756382	0.640685	7.984795	0	0	2.368104	3.690912	0	12.085881	0	0	0	0	10.800685	0
9/16/2019	6.551603	12.015301	0	8.010746	0	6.705295	0	4.023261	0	5.529411	0.696292	11.993114	0	1.168656	0	1.149895	34.317375	0
9/17/2019	0	13.03071	0	0	0	6.601034	0	17.678041	0	13.547636	0	3.312862	0.350892	0	1.788921	0	0.489668	0
9/18/2019	0	1.437181	3.476242	0	0	25.895391	0	0.608027	0	11.98136	0	0.397485	0	0	0	52.208912	0.499251	0
9/19/2019	1.099014	0	1.001003	0	1.029776	0	0	0	2.308098	0	0	0	0	0.305089	0	0.791753	0	0.438786
9/20/2019	12.645985	0	7.570374	10.605076	0	0	0	0	8.984027	0.295458	0	0	0	7.613635	11.525568	0	0	0
9/21/2019	2.03307	0	0	22.602154	0	16.175621	0	0	16.019491	0.902579	0	1.332196	0	0.445514	0	0	0	0
9/22/2019	0	12.218553	0	0	0	0	0	0	7.434805	0.303114	0	0	16.912664	0	0	0	0	0
9/23/2019	0	5.103887	0	0	0	0	0	0	0.555679	0.291018	0	0	33.123875	0	3.679083	0	0	0
9/24/2019	0	9.33839	10.76253	0	4.865919	0.335417	0	2.116746	0	0	0	0	1.268267	0	0	0	0	0
9/25/2019	0	18.484196	0	0	3.515376	0	0.374532	42.396717	0	0	5.730362	1.154005	0.321814	0	0	0.316353	0	2.911703
9/26/2019	0	1.514778	0	0.306532	1.007713	0.576271	0	11.515482	0	0	22.943569	35.084236	0	0	0	11.962631	7.456906	8.475208
9/27/2019	0.367593	0.318152	0	15.915103	6.200717	0	0	0	0	0	26.253418	38.662098	0	0	0	0	29.99703	6.732121
9/28/2019	0	0	0	11.000946	9.596512	0	0	0	0	0	0.894869	0	0	0	0.645927	0	0	14.17695
9/29/2019	0	0	0	0	0	0	0	2.639578	0	1.161957	0	0	0	0	0	0	0	0.575592
9/30/2019	0.314362	0	0	0	0	0	0	0.451756	0	3.823722	0	0	5.850934	0	1.297568	0.614723	0	0
10/1/2019	6.216321	0	0	0	0	0	0	0	0	2.854595	7.735187	0	18.987892	0	4.441922	0	0	0
10/2/2019	17.032028	0	2.238921	0	0	0	0	0	0	0.757676	12.696042	0	0	0	4.350236	0	0	0
10/3/2019	1.403992	0	0	0	0	0	0	0	0.581082	0	0	0	0	0	19.725124	0	6.919396	0
10/4/2019	2.838755	0	0	0	0.469516	0	0	0	16.340141	0	1.053884	0	0	0	0	0	0	0
10/5/2019	0	0	0	0	3.816663	0	0	0	3.937959	0	0	0	0	0	3.989697	18.711733	0	0.420156
10/6/2019	4.715063	0	0	0	20.529991	0	0	0	0	0	0	0	0.786518	0	0	7.246103	0	0.909858
10/7/2019	0	0	0	0	0.455038	0	0	0	0	0	0	0	0	0	0	3.255838	1.018102	0.412023
10/8/2019	0	0	0	0	0	0	0	0	0.79728	0	0	0	0	0	0	1.611593	0.936992	8.374879
10/9/2019	0	0	0	0	0	0	0	0	17.600458	0	0	0	0	0	0	14.477638	1.086941	51.480972
10/10/2019	0	0	0	0	0	0	0	0	0	0	0	0	0	0	0	17.547026	5.306917	0.49717
10/11/2019	0	0.420848	0	1.043571	0	0	0.918538	0	0	0	0	0.564377	0	16.546144	5.423554	0.466317	3.68383	0
10/12/2019	0	0	0	0.475093	0	0	0	0	0.528866	0	0	12.621682	0.489568	29.849941	19.597466	0	0	0
10/13/2019	0	0	0.636309	10.042028	0	0	0	0	0	0	0	4.829059	0	0	2.037251	0	0	0
10/14/2019	0	0	0	0.437939	0	0	0	0	0	0	0	0	0	0	0	0	0	7.317674
10/15/2019	9.305604	6.623168	0	1.290863	0	0	0	0	2.33172	0	0	0	0	16.666122	0	0	0	11.453044
10/16/2019	10.68214	19.632187	0.973546	3.567019	0	0	0	0	0.305871	0	0	0	0	69.938515	15.402313	0	0	11.32597
10/17/2019	34.004387	18.058544	0.959645	0	0	0	0	0	0	0	0	0	0	36.487614	8.634332	0	0	4.909175
10/18/2019	19.801435	0.333676	0	0	0	0	0	0	0	0	0	0	0	0	1.200699	0	0	0.345611
10/19/2019	0	0	0	2.920926	0	0	0	0	0	0	0	0	0	0	3.950824	0	0.692047	0
10/20/2019	0	3.177922	0	0	0	0.438841	0	0	14.988052	0	0	0	0	0	0	4.205678	0	0
10/21/2019	0	0	0	3.077081	0	0.327016	0	0	0	0	0	0	0	0	0	15.186921	0	0
10/22/2019	0	3.878904	0	22.467001	0	9.442078	0	0	0	0	0	0	0	0	0	0.476236	0	0
10/23/2019	7.424121	0.333324	0	12.217519	0	0	0	0	4.314957	0.414132	0	17.384598	0	0	0	0	0	0
10/24/2019	0	0	0	0.722362	0	0	0.699995	0	7.242903	0	0	1.829304	0	0	0	3.029095	0	0
10/25/2019	0	0	0	0	0	0	1.664027	0	2.206594	0	0.401534	1.717817	0	0	0	1.399365	0	0
10/26/2019	0	3.243837	0	0	0	0	0	0	0	0	20.720524	3.436965	0	0	0	0	0	0
10/27/2019	0	0	2.754744	2.610603	0	0	0	0	0	0	17.652695	0	0	0.483891	0	0	0.345267	0
10/28/2019	0	0	0.61615	0	0	5.295028	0	3.217986	0	0	8.06996	0	0	0	0	0.99625	0.487088	0
10/29/2019	0	0	0.372449	0.901069	4.117175	2.673314	0	0.861256	1.262387	1.09454	0	0	0	0	0	0	0	0
10/30/2019	0	0	0	6.01448	8.234165	1.782375	0	0.318837	21.330135	0	0	0	0	0	0	0	0	0
10/31/2019	0	0	0	3.033975	0	27.246126	1.509238	0	1.039834	0.397285	0	0	0	0	0	0	0	0.580026
11/1/2019	0	0	0	3.641827	0	33.589146	10.403135	0	0	19.052057	0	0	0	0	0	1.906085	0	0
11/2/2019	0	0.410435	0	8.441681	0	0	0	0	0	3.714358	0	0	8.901557	10.111303	0	1.73009	0	0
11/3/2019	0	9.850065	0	0	5.810487	0	23.219429	0	0	0	0	0	24.427296	22.078512	0	14.150605	0	0
11/4/2019	0	5.034739	0	0	20.067844	0	25.285852	0.862212	1.260186	0	0	0.510426	18.463013	18.833778	0	0.836877	0	0
11/5/2019	0	0	0	0	0	0	0.689799	6.388522	5.264448	0	0.587779	24.991522	16.241385	5.2428	0	1.018684	0	0
11/6/2019	0	0	0	0	0	0	0	38.755936	4.163658	0	15.630056	2.840558	0	0	0	0	0	0
11/7/2019	0	0	0	0	0	0	0	0.432233	13.943015	0	2.118381	0	0	0	0	0	0	23.046335
11/8/2019	0	0	0	0	0	5.663674	0	0	17.490133	0	1.701243	0.612554	0	0	0.827761	1.307964	0	9.417809
11/9/2019	0.604651	0	0	0	0	0.582214	0	0	6.396283	0	102.530067	0	0	0	1.176701	0	0	1.311669
11/10/2019	0	0	0	0	0	0	0	0	2.266549	0	7.264156	0	0	0	0.420918	0	0	0.424986
11/11/2019	0	0	0	7.084101	0	0	0	0	0	0	0	2.540884	0	0	0	0	0	0
11/12/2019	0	0	0	1.704183	0	0	0	0	0	0	0.284963	0	0	0	13.838388	0.690712	1.119301	0
11/13/2019	0	0	0	0	0	0	0	0.321302	0	0.28134	0	0	0.504872	0.878065	0	2.037154	0	0
11/14/2019	0	0	0	0	5.611365	0	0	0	0	0	1.413653	0	1.431829	0	0	0	0	0
11/15/2019	0.480255	0	0	0	5.527905	0	0	0	0	0	25.351206	0	1.175358	0	0	0	0	0
11/16/2019	0	0	0	0	0	0	1.117632	0	1.101969	1.068848	9.831409	0	0	0	10.497199	0	0	0
11/17/2019	0	0	0	1.583875	5.96606	0	0	0	0	75.246605	0	0	0	0	0	0.702995	0	0
11/18/2019	0	0	0	0	0.367571	0	15.601148	0	0.56807	86.716583	0.750806	0	0	0	0	0	0	4.697265
11/19/2019	0	0	0	0	0	0	0	0	0	2.90426	0	0	13.609504	0	0.65131	0	0	0.517439
11/20/2019	0	0	0	0	0	0	0	2.657652	0	0	0	0	6.058494	0	0	0	0	0
11/21/2019	0	0	0	0	0	0	0	0	0	0	0	0	0	0	0	0	0	0.291197
11/22/2019	0	0	0.320047	0	0	0	0	0	0	0	0	0	0	0	0	0	0	0.530278
11/23/2019	5.576912	0	6.478774	0	0	12.633657	0	0	0	0.670233	0	0	0	3.367485	1.435981	0	0	0
11/24/2019	0.627155	0	33.123398	0	0	1.818526	0	0	0	0	0	0	0	0.567461	0	0	0	0
11/25/2019	1.069657	0	44.591923	0	0	0	0	0	0	0	0	0	0	0	0	0	0	4.952205
11/26/2019	0	0	0	0	3.268393	0	16.410213	0	0	0	0	0	2.981655	0	0	0	0	4.53214
11/27/2019	9.007725	0	0	0	0.595249	1.177753	11.177273	0	0	23.767319	0	0	1.90802	0	0	0	6.140923	0
11/28/2019	0	0	0	0.412648	0	3.78213	0	0	0	9.520693	0	0	0.388409	0	0	0	0.450635	0
11/29/2019	0	0	0	0	0	0	0	0	0	0	0.631385	0	0	0	0	8.857751	0	10.459658
11/30/2019	0	0	0	0	0	0	0	3.650573	0	0	0.489565	0	0	0	0	14.619349	0	0
12/1/2019	0	0	0	0	0	0	0	0	0	0	0.638543	0	0	0	8.278434	1.801916	8.263514	0
12/2/2019	0	0	0	3.275442	0	0.328037	0.447991	0	0	0	0	0.413986	0	0	13.356161	0	0.512882	0
12/3/2019	0	28.475367	0	0	0	0	13.177245	0.462854	0	0	0	3.422843	0	0	0.373452	0	0	0
12/4/2019	0	22.337093	0	0	0	0	2.252913	10.356093	0	2.215232	0	0.425723	0	0	1.923195	0	0	0
12/5/2019	0	1.581244	0	0	0	0	0	0	0	3.914771	7.62355	0	0	0	0	0	0	0
12/6/2019	0	0	0	0	0	0	0	0	0	0	2.636671	0	5.02239	0.473976	0	0	0	0
12/7/2019	0	0	0	0	0	0	0	0	0	0.729193	0	0	10.916968	9.530813	0	0	0	0
12/8/2019	0	0	0	0	0	0	0	0	0.537439	2.714236	0	0	0	0	0	0	0	0
12/9/2019	0	0	0	0	0	0	0	0	0	0	0	0	0	0	0	0	0	0
12/10/2019	0	0	0	0.354852	1.138796	0	0	5.282457	0	0	0	0	0	5.119889	0	0.397611	1.910043	0
12/11/2019	0	5.511922	0	0.808045	0	0	0	0	2.276955	0	0	0	0	1.544059	0	0	0	0
12/12/2019	0	0.931036	0	0	0	0	0	0	6.437595	0	0.400959	1.449697	0	5.177958	1.121325	0	0	0
12/13/2019	0	0	1.8276	0	0	0	0	0	0	0	0.527055	0	0.533816	0	2.746252	0	0	0.368512
12/14/2019	0	0	0	0	0	0.35727	1.241493	0	0	0	0	0	0.553673	0	0	0	0	5.794488
12/15/2019	0	0	0	0	0	0	0	0.343018	0	0	0	0	0	0	1.946167	0	0	54.057941
12/16/2019	0	0	0	5.200349	0	0	0	6.632507	0	0	4.807124	0	0	0.328785	0	0	0	6.097126
12/17/2019	0	0.488234	0	2.515157	0	0	0	0	0	0.280175	0	0	0	0.715114	0	0	0	0
12/18/2019	0	0.615679	0	10.539234	0	0	0	0	0	0	0	0.497721	0.35976	0	0.388212	0	0	55.750042
12/19/2019	0.551515	0	0	0.699314	0	0	0	0	0	0	0	0	0.436719	0	0.598083	0	0	16.568846
12/20/2019	0	0	0	4.05589	0	0	0	0	0	0	0	0	0	0	0	0	0	0
12/21/2019	0	0	0	0	0	0	0	0	0	0	0	0	0	0	0	2.530159	0.423301	0.279488
12/22/2019	0	0	0	0	0	0	0	0	0	0	0	6.906961	0	0	0	0	0	0
12/23/2019	0	0	0	0	0	0	1.832791	0.58905	0	0	0	0.387934	2.393732	0	0	0	0	0
12/24/2019	0	0	0	2.993444	0	0	2.423764	1.255556	0.824702	0	0	0	0	0	0	0	0	0
12/25/2019	0	0	0	0	11.218492	4.005416	0	0	0	0	0.499464	0	0	0	0	0	0	16.309097
12/26/2019	0.522533	0	0	2.171351	2.672125	0	0	0	0	0	0	0.619001	0	0	0	0	0	6.140939
12/27/2019	0	0	0.600121	0	0	0	0	0	6.900071	0	0	2.49028	0	0	0	1.768345	0	0
12/28/2019	0.342499	0	0	0	0	1.792215	0.370092	0	2.019704	1.903551	0	0	0	0	0	0.845621	0	0.93834
12/29/2019	0	0	0	0	0	2.045424	0.814543	0	0	0	0	0	0.623072	0	0	0	0	10.216355
12/30/2019	0	0.548091	0	0.564776	0	0	0	0.378792	0	0	0	0	0	0	0	0	0	5.884849
12/31/2019	0.653853	0	0	0	0	0	0	0.414195	0	0	0	0	0	0	0	0	0	0
1/1/2020	0	0.296602	0	1.295051	0	0.552126	0	0	0.41798	0	0	0	9.394235	0	0	0	0	0
1/2/2020	0	0	0	0	0	0	0	0.79297	1.28873	0	0	0	6.017629	0	0	0	0	0
1/3/2020	0	0	0	0	0	0	0	0	0	0	0	0	0	0	0	0	0	0
1/4/2020	0	0	0	0	0	0	0	0	0	0.627053	0	0	0	0	0	0	0	0.591767
1/5/2020	0	0	0	0	0	0	0	0	0	0.37235	0	0	0	0	0	0	0	0
1/6/2020	0	0	0	0	0	0	0	0	0	0	0	0	0	0	0	0	0	0
1/7/2020	0	0	0	0	0	0.851411	0	0.360477	0	0	0	0	0	0	0	0.672509	0	0
1/8/2020	0	3.381791	0	0	0	0	0	0.67726	0	0	0	0.55881	0	0	0	0.283177	0	0
1/9/2020	0	0	0	0	0	0	0	0	0.408738	0	0	0.473941	0	0	0	0	0	0
1/10/2020	0	1.403472	0	0	0	0	0	0	0	0	0	0	0	0	0	0	0	0
1/11/2020	0	0	0	0.376188	0	0	0	0	0	0	0	0	0	0	0	1.186601	0.307303	0
1/12/2020	0	0	0	0	0	0	0	0	0	0	0	0	0	8.798987	0	0	0	0
1/13/2020	0	0	0	5.790251	6.117534	0	4.032546	0	0	0	0.324121	0	0	2.554086	0.620338	0	4.748881	0
1/14/2020	0	0	0	1.326773	0	1.329375	0.573812	0	0	0	0.32177	0	0	0	0	0	1.800332	0
1/15/2020	0	0	0	0	0	1.097515	0	3.468014	1.188786	0	0	0	0	0	0	0	0.835853	0
1/16/2020	0	0	0	0	0	0	0	0	0	0	0	0	13.218569	0	0	0	0	0
1/17/2020	1.161671	0	0	0	0.685743	0	0	0	0	0	0	0	0	1.823456	0	0	6.564569	0
1/18/2020	0	0	5.720676	0	5.554676	0	0.285821	0	0	0	0.290606	0	0	0	6.575248	0	6.238827	0
1/19/2020	0	0	19.094379	0.279971	6.669193	0	0	0	5.721722	0.833645	0.469154	0	0	0	0.737064	0	0	0
1/20/2020	0	0	0.670335	0	21.813282	0	0.476819	0	0	0	0	0	0	0	0	0	0	0
1/21/2020	0	0	0	0	0.692643	0	0	0.322858	0	0	0.684318	0	0	0	0	0	0	0
1/22/2020	0	0	0	0	0	0	0	2.92193	0	0	0.899383	0	1.511163	0	0	0	0	0
1/23/2020	0	0	0	1.079573	0.292468	0	0	0	1.240164	0	0	0	0	0	0	0	0	0
1/24/2020	0	0	0	0	0.455797	0.338275	0	0	4.368318	2.394374	0	0	0	0	0	0.334957	0.294635	0
1/25/2020	0	0	0	0.560982	0	0	0	0	4.330104	0	0	0	4.547339	0	0	0	0	0
1/26/2020	0	0	0	0.59276	0	0.402589	0	6.595853	0.419194	0	0	0	16.915321	0	0	0	0	0
1/27/2020	0	0	21.515335	0	0	8.856605	0	0	0	0	0	0	0	0	0	0	0	0
1/28/2020	0	0	0.71284	0	0	1.189152	0	0.294635	0	0	0	0	1.478861	0	0	0	0	0
1/29/2020	0	0	0	0	0	0.382434	0	4.220561	0	0	0	0	1.938013	0	0	0	0	0
1/30/2020	0.334477	0	4.880061	0	0	0	0	1.902899	0	0.279725	0	20.643703	0	0	0	1.114488	0	0
1/31/2020	0	0	5.989769	0	0	0	0	2.631966	0.287188	6.750674	0	30.74464	0	0.280464	0	0.719661	0	0
2/1/2020	8.273839	0	1.103814	9.265404	0	0	0	0.682603	0	2.508681	0	6.158841	0	7.025469	0	0	0	0
2/2/2020	0.449459	0	0.303961	1.606233	0	0	0	1.981893	0.456555	0	0	0	0	15.924972	0	0	0	0
2/3/2020	0	3.20699	0	0	0.53824	0	0	2.325035	0.648176	0	0	0.400105	0	22.678888	0	0.284735	0.69175	0
2/4/2020	0	12.839209	0	0	13.180335	0	0	8.28256	0.843462	0	0	0	0	1.301081	0	0	0	0
2/5/2020	0.296397	0.448212	0	0.449763	28.135082	0	0	0	0	0	0	0.297548	0	0	0	0	0	0
2/6/2020	2.126109	0	0	0.293277	0.297548	8.184722	0	0	0	0	3.192693	0.458474	0	0	0	0	0	0
2/7/2020	0.326198	0.297263	0	5.738987	0.27961	1.016303	0	0	0	0	8.459647	0	0	0	0	0	0.66468	0
2/8/2020	0	0	0	0	0	0	0	0	0	0	0.285589	0.958763	0	0	0	0	8.14243	0
2/9/2020	0	0	0	0.428102	0	0	0	0	0	0	0	0	0	0	0	0	0.669361	0
2/10/2020	0	0	0.345179	0.529968	0	0.447	0	0	0.295821	0	0.831263	0	0	0	0	0	0.428439	12.049571
2/11/2020	0	0	0	0	0	1.602434	0	0	0	0	6.584531	0	0.873571	0	0	0	0	0.827777
2/12/2020	0	0.793463	0	0	0.604882	7.563515	0	0	0	0	3.476071	0.294416	0.916471	0	1.967721	0	0.372417	0
2/13/2020	0	0	0	8.16716	7.184254	0.338418	0.330997	6.446335	0	0	1.067763	7.088792	0	0	0	0	0	0.444598
2/14/2020	0	0	1.433901	1.694281	9.052814	0.715841	0	2.841329	0	0	0	6.039641	0	0	0	0	0	0
2/15/2020	0	0	15.89521	0	0	0	0	1.334108	0.66636	0	0	0	0	0	0	0	0	0
2/16/2020	0	0	3.740524	0	0	0	0	0	7.614743	0	0.944349	0	0	0	0	0	0	0
2/17/2020	0	0	0.377287	0	0	0	0	0	1.895589	0	2.576906	2.444436	0	0	0	0	0	0
2/18/2020	0	0	6.547231	0	0	0	0	0	0	0	0.594081	1.639407	0	0	1.879975	0	0	0
2/19/2020	0	0	0	0	0	0	0	0	0	1.037213	0.336875	0	0	0.435713	0.978377	2.802235	0	0
2/20/2020	0	16.261034	0	0	0	0	0	4.254796	0	0	0	0	0	1.783238	0	0	0	0
2/21/2020	2.697368	0	0	0.651781	0	0	4.13762	2.605532	0	0	0	0	0	10.025359	0.854853	0	0	0
2/22/2020	0	0	4.052452	1.335868	0	0	0	0	0.839205	0	0	0	0	1.740913	0	0	26.108164	0
2/23/2020	0	0	0	10.382	0	0	4.894772	0	0	0	11.737787	0	0	0	0	0	6.897028	5.121982
2/24/2020	0	0	0	1.040324	0	0	1.516204	0	0	0	0	0	0	0	0	0	0	0
2/25/2020	2.757948	3.326226	0	0	0	0	1.095836	0	0.565299	0	2.037691	0	0	0	0.723429	0	0	0.388945
2/26/2020	0	1.876368	0	0	28.897301	0	0	0	8.804512	0	0	0	0	0	0	0	0	0.827231
2/27/2020	0	7.386971	0	0	4.452724	1.078334	0	0	24.241426	0	0	0	0	0	1.235147	0	1.252691	5.256298
2/28/2020	0	2.429032	0	0	0.832309	0	0	0	5.718735	0	0	0	0	0	10.998642	0	5.066508	0.453602
2/29/2020	0	1.214516	1.875963	0	1.010918	1.347618	0	0	2.859367	0	0	0.227374	0	0	5.499321	0	2.533254	0.226801
3/1/2020	0	0	3.751925	0	1.189528	2.695236	0	0	0	0	0	0.454748	0	0	0	0	0	0
3/2/2020	1.499814	0	0.440539	0	0	6.284629	8.000215	0	0	1.779226	0	0	0	0	0	0	0	0
3/3/2020	0	0	0.291726	0.334512	0	0.534463	0	0	0	0	0	0	0.30671	0	0	0	0	0
3/4/2020	0	1.128984	0	10.068058	0	0	0	1.84139	0	0	1.354321	0	0	0	0	0	0	0
3/5/2020	0	7.782284	0.408172	0	0	0	0	24.226683	3.22534	0	0	0	0	0	0	0	0	0
3/6/2020	3.153267	0	8.897221	0	0	0	0.291798	0	0	1.379221	0.379014	0	0	0	0	0	0	8.690676
3/7/2020	3.503164	0	8.740358	0	0	0	4.915678	0	0	0	10.716622	0.35063	0	8.010785	0	0	0	8.293263
3/8/2020	1.167161	5.710154	0	0	0	0	0	2.628205	0.347396	0	0	0	0	5.129926	0	0	0	0
3/9/2020	0	7.908937	0	0	0	0.310032	0	4.361514	0	0	0	0	2.666453	0	0	0	0	0
3/10/2020	0	1.370885	0	0.293884	0	0	0	0	1.858941	0	0	0	8.904567	2.212107	0	0.392627	0	0.363381
3/11/2020	0	0	0	0	0	1.132903	0	0	0	0.431054	0	0	0	4.327581	0	0	0	0
3/12/2020	0	0	0	0	1.41514	6.871161	1.366116	0	8.506598	0.428243	0	0	0	0	0	0	0	0
3/13/2020	0	0.370359	9.149711	0	0	0	0	0	20.106956	0.639432	0	0	0	0	0	0	0	0
3/14/2020	0	23.249283	3.869763	0	0	0	0	5.170646	0	0	0	0	0	0	0	0	0	0
3/15/2020	0	25.415962	0	0	3.476525	0	0	21.419186	0	3.588475	22.130905	0	0	3.113855	0	0	0.555122	0
3/16/2020	0	0.679908	0	11.03013	13.710835	0	2.310962	6.99977	0	4.122582	6.670999	0	0	8.214437	0	3.880986	0	0
3/17/2020	0	0	0	10.396302	35.021641	0	5.796157	0	0.418033	0	0	0	0	2.268503	13.859428	0	0	0.304678
3/18/2020	0	0	0	0	1.620246	5.578707	17.802034	1.527788	0	0	0	0	0.650789	0	0	0	0	0.316361
3/19/2020	0	0	0	0	0	0	27.297794	0	0	0	8.297379	0	0	0	0	7.059522	0	0
3/20/2020	16.936783	10.640264	0	0	0	0	18.932205	0	0.874356	0.318784	0	0	0	0	0	5.177651	0	0
3/21/2020	0	0	0	0	0	0	1.718137	0	0	0	0	0	3.764728	0	0.351857	0.309336	0	31.78046
3/22/2020	0	0	35.00267	1.001771	1.31963	0	0	0	0	0	0	0	14.363232	0	0	0	0	0
3/23/2020	0	1.559727	1.780566	2.371138	0	0	0	0	0	0	0	0	2.638805	0.604641	0.779357	5.8579	1.977977	0
3/24/2020	0	3.750707	16.551762	0	0.936958	0	1.981426	1.629211	0	0	0.515691	0	0	0	0.624874	0.73774	0.336696	0.556746
3/25/2020	0	1.215706	9.697428	0	0	24.560839	3.66765	24.350489	0	0	0	0	0	2.987397	0	2.225675	0	0
3/26/2020	36.102558	0	0.449099	0	0.611342	14.958657	0	7.588397	0	0	0	1.877766	0	1.173022	0.647696	0	0	0
3/27/2020	0.718844	0	0	0	0	20.394438	0	0	0	0	0	0	0.38531	0.683226	0	0	0	0
3/28/2020	0.820975	0	0	0	1.467918	0.68952	0	0	0	0	0	0	5.508002	2.509448	0	0	2.839269	5.724188
3/29/2020	0	0	0.320825	0	0	0	0	31.195107	0	0	2.023253	0	3.590058	0.332027	0	0	14.020071	13.501204
3/30/2020	0	5.775779	0	0	0.510641	0	0	56.15089	0	0.504317	0.639938	0	0	0	0	0	0	9.025799
3/31/2020	0	1.506775	1.554921	1.28683	6.282988	0	11.4802	24.940371	0	0	0	0	0	0	3.759425	0	0	0
4/1/2020	0	0	1.716285	0	15.009835	0	2.326241	0	0	9.167682	0	0	0	2.300977	0	0	0.543326	0
4/2/2020	0	0	1.29486	0	2.378788	0	4.69987	0	0	11.461857	0	0	0.862423	28.245544	1.174431	0	0	0.474858
4/3/2020	0	0	0.573437	0	0.485624	0	2.194433	2.222869	0	1.72817	0	11.834174	0	3.604638	0.51113	0	0	0.76035
4/4/2020	0	0	0	0	0	0	0	0	0	0	0	13.666667	3.379109	0	0.59189	0	0	0
4/5/2020	0	0	0	0	0	0	0	0	0	0	0	0.45276	24.430473	0	0	1.498394	0	0
4/6/2020	0	0	0	0	0	0	2.472653	0.31643	0	0	0	7.709003	0.708683	0	0	0	0	0
4/7/2020	30.118797	2.126728	0	0	1.660826	5.271159	33.237923	7.595387	3.985996	0	0	7.602599	0	0	0	1.277207	0	4.85954
4/8/2020	11.393312	1.123454	0	0	4.957351	0	2.285751	2.764723	1.541523	0	0.870226	0.776794	0	2.194008	1.883343	2.919198	0	8.038282
4/9/2020	0	0	0.815831	0	0	0	0	0.89222	0.365461	0	0.321184	0	0	0.961695	4.855357	0.55082	0	0
4/10/2020	0	1.298773	0	0	16.269175	0.360381	0	0.426043	0	0	0.437579	0	3.124678	0	2.071832	0.769714	0.437381	0
4/11/2020	0	25.251457	1.116018	0	1.262616	0	1.959584	0	0	0	0	0	0.753508	0	0.567118	0	17.417318	0.314764
4/12/2020	2.521308	26.527523	0.893079	1.373022	0	19.497293	3.56915	0	0.580577	0	0.51178	0.649904	0	0	0	0	0	1.050764
4/13/2020	0	2.098742	0	0	0	14.425971	1.342504	0	3.873492	0	15.698113	0	0	1.194218	2.85283	0	0	1.452931
4/14/2020	0	0	4.884862	0	0	0.337031	0	0	5.434355	0.290057	0	2.294609	21.648397	0	3.401945	2.31643	0	0
4/15/2020	5.861896	0.983937	0	0	0	0	0	1.518825	6.375253	0.296559	0	0	15.875622	2.689354	0	28.413397	0	0.928631
4/16/2020	0.544642	11.791728	0	0	0	0	0	0	6.668921	0	0	0	0	0	0	3.210984	44.25153	0
4/17/2020	1.393581	9.561417	0.896792	0	0	0	22.931833	0	2.78915	0	0	25.283152	0	0	3.021038	0	26.59831	0.921457
4/18/2020	0	0	0	0	0	0	3.798551	0	0	0	0	0	0	0	8.613392	0	29.620176	50.121761
4/19/2020	0	0	0	4.670273	0	0	0.335739	0	0	0	0	0	0	0	0.699125	0	1.719975	6.489959
4/20/2020	17.334631	0	0	20.176367	28.064381	0	0	0	0	0	1.631974	0	0	0	0.303265	3.244385	4.141341	5.365454
4/21/2020	38.575951	0.670021	0	0.860477	2.249226	0	0	10.416831	0	0	0	3.091877	0	0.918332	0.302572	5.68604	3.846366	0
4/22/2020	12.764318	0	0	6.680614	0	0	0	0	0	0	0.295995	0	0	7.706501	0	0	0	5.271618
4/23/2020	0	0.59749	0	0.450152	0	5.667376	8.858188	0	0.359284	0	9.490124	0	12.158413	3.831995	0	0	0	0
4/24/2020	1.073042	21.146133	0	0	0	0.375975	10.808184	0	0.287434	0	0	0.443882	29.392771	0	0	0.645224	0	0
4/25/2020	0.73142	0	4.591136	1.876777	0	0	2.849918	0	0	0	0	2.345351	12.570001	7.760033	0.313084	0.343313	2.516824	0
4/26/2020	2.347974	0	55.359993	9.646001	0	0	0	0	0	0.52778	0	3.203337	0	0	3.957561	0	3.491229	0
4/27/2020	7.981349	0	7.596925	1.354638	0.592302	0	1.199347	0	0	0	0	0.55616	0	0	0	0	0	4.225923
4/28/2020	0	0	13.618193	0	0	0.315762	0	0	0	0	0	0	0.314523	0	1.771293	2.928818	3.763276	4.150209
4/29/2020	0	0.620436	0	1.648991	0	0	0	0.5093	0	0	0	2.327694	9.187462	0	1.319851	1.75263	12.745849	3.068386
4/30/2020	1.063288	2.87955	0	3.017775	0	0	0	26.775791	1.340413	0	0	6.591077	8.955424	0	1.665665	0	0	0
5/1/2020	0.813885	0	0	0	14.800623	0	18.339842	0	5.653355	0	0	1.027373	0	0	1.771842	0	4.930565	6.205846
5/2/2020	0	0	6.636813	0	3.354283	0	1.387076	0	3.581324	0	0	1.851257	2.437103	0	0	0	0	3.375771
5/3/2020	0	0	3.929142	0	0	0	0	0	1.39705	4.808487	0	2.833683	2.992825	0	0	0	2.429037	0
5/4/2020	0	0	0	0	0	0	0	0	0	5.695418	0	0	2.152839	5.582263	0	0	1.828126	0
5/5/2020	0	2.963088	0	0	0.399814	0	0.767928	0	0	0	0	0	17.659069	11.683265	0	0	0	22.825565
5/6/2020	0	0	1.464311	0	0	0	2.030796	2.27309	0	0	0	0	2.799788	11.122499	0	9.237762	0	5.465414
5/7/2020	0	0.574669	3.338987	0	0	0	29.409996	24.004871	0	0	0	0	6.81061	0.461795	0	6.818541	0	0
5/8/2020	0.679426	19.26882	8.556899	0	0	2.913665	1.92498	15.917692	0	0	0	4.608169	21.914061	0	3.575714	1.213905	37.725727	0
5/9/2020	18.257835	0	0.71637	3.355824	2.716918	0	0	1.43273	0	0	1.804876	9.87393	0	0	10.372181	0	0.62993	0.324289
5/10/2020	0	0	0	3.136435	0	0	2.158173	0	0	0	0	24.780977	1.328205	0	0	0.32782	1.394393	11.447234
5/11/2020	0	0	0	3.995208	0	0.516239	6.761184	0	0	0	1.414049	0	0	0.647351	0	26.614212	24.215216	4.77673
5/12/2020	0	0	0.328056	4.357571	0.572111	0	0	4.367247	0	0	3.247781	0	0	1.74914	0.551006	50.67255	12.062601	4.027524
5/13/2020	23.838453	0	2.558827	29.852495	19.984663	0	11.642134	9.941336	0	0	8.674543	1.240307	13.639462	0.356993	10.442503	0.834631	0	12.234035
5/14/2020	2.368527	0.458235	36.454075	5.842433	26.88344	0	46.925133	1.406889	0	0.49576	1.648693	1.086864	0.535973	0	42.694687	0.324996	0	0
5/15/2020	0	0	35.59866	0.756185	0.684153	0	0	0.708127	0	1.998672	2.7501	0	2.274605	0	32.248184	0.330708	0	0
5/16/2020	1.606239	0	3.314131	0.562891	0	0	0	4.151396	21.670427	0.860759	0	3.058727	1.151091	0.817579	6.203619	0	0	0
5/17/2020	2.327604	0	0	11.404001	0	0	0	10.711935	11.492188	0	0	49.961903	0	12.32929	0	21.453733	0	0
5/18/2020	36.303066	0	0	16.428215	0	0	0	20.130316	1.878063	0	0	0	26.677769	8.305027	0	6.757274	0	17.509254
5/19/2020	0.38067	0	0	10.482416	0	0.655828	5.083778	0	1.261739	0.997373	2.083338	0	4.510361	0.980943	3.805813	4.109346	0.647246	0
5/20/2020	0	0.287686	0	0	3.9499	2.29892	0.282767	5.06204	1.959054	0	0.428393	0	18.267433	8.625174	9.394741	16.396564	9.102173	0.628359
5/21/2020	1.446367	36.088066	1.090406	0.497548	1.356951	19.47044	0.470978	1.42277	0	0.674741	14.326119	29.065516	2.207911	4.390884	0.894944	2.094963	0.873368	0.378109
5/22/2020	0	1.887844	0.585605	3.890447	2.985888	0.529074	32.310947	0	5.010318	17.189545	41.457027	54.314018	0	0	0	1.24701	2.259692	0.393512
5/23/2020	0	14.613116	23.204727	0	0	0	0.634236	2.269354	1.539444	12.604842	25.131224	12.032202	0	0	0	0.914281	9.585423	0
5/24/2020	0	44.17926	1.329803	0	0	52.186306	6.80535	4.367203	0.429767	9.31985	4.789204	0.329916	0	14.734676	2.302659	0	0	0
5/25/2020	0	0.360409	0	0	1.769945	4.088048	0	2.056222	0	3.265436	3.129898	0	0	0.448888	7.417778	0	0	0
5/26/2020	7.386334	0	0	3.717418	22.281515	0.478935	0	8.007667	0	0	0	31.817095	18.892309	4.669199	3.200385	0	0.473658	0
5/27/2020	0.648964	2.082018	0.624183	1.422893	5.733813	21.849077	5.08045	0	0	0	2.071156	29.99136	26.31826	12.150693	0	0	0	0
5/28/2020	54.230247	42.097824	2.188004	2.240837	0	18.893478	29.198154	0	0	0.479002	2.626893	1.887949	35.563568	0	17.871355	0	2.960478	2.899189
5/29/2020	4.107365	4.461473	0	0	0	9.781355	11.024445	0	0	1.668964	0	0	25.978876	0.334334	18.786224	0	5.408285	2.760439
5/30/2020	47.426765	0.790806	0	0	0	18.660242	0.477586	0	0	5.494462	5.660082	0	0	0.52517	21.540377	7.620724	0	1.118715
5/31/2020	7.627314	1.002217	0	10.621314	0	1.229688	1.839065	0	7.048542	1.030226	13.19188	0	0.433708	0	3.46239	9.577229	0	0
6/1/2020	94.34314	0.296276	0	6.184996	0	2.840812	0	0	0	8.907048	0	0.326042	6.089595	0	8.727683	1.281487	0	0
6/2/2020	13.642377	27.78363	0	1.899089	0.818079	1.495767	0	0	2.231136	0	0	0	0	0	0	0	0	0
6/3/2020	16.753622	0	0.600489	16.917095	0	13.431422	0.933229	2.461824	0	3.63267	13.21592	0.593642	0	0.712005	0.823938	0.926946	14.752388	0.697875
6/4/2020	0.672109	10.959834	0.29366	0	0	0.740807	2.89558	0	0	3.45865	1.771901	0.478345	10.477449	0	0	0	17.167063	0
6/5/2020	0	22.506216	59.029312	0	1.868877	2.177001	1.473224	0	0	0	0	0	27.62606	0	0	0	3.623264	3.507542
6/6/2020	5.823529	12.443882	49.253815	0	0	2.007171	26.026436	0	5.987273	0	0	0	1.631723	0	0	0.945198	0.334623	0
6/7/2020	27.804438	2.950874	12.19521	27.427563	0	33.209091	33.182247	5.367499	0.493766	0	0.472312	0	3.347182	0	3.424186	0	0	1.855827
6/8/2020	0	0	1.659455	0	0	32.649826	0	0.310002	0.618359	0	0	0	1.682522	0	9.249283	0	0	29.445196
6/9/2020	0	0	0	0	0.314501	12.479056	0	0	0	5.611744	0	2.359229	15.349583	0	2.826914	0	1.407314	48.977974
6/10/2020	0	0	0	4.805321	1.475033	19.627153	0	0.697403	0	12.80007	0	35.830482	8.250772	0	3.099343	0	0.361226	0
6/11/2020	0	0.317961	0	2.332166	13.701117	20.121206	0	0	0	2.142719	0.766298	0	4.531031	1.162118	0	0	1.433974	0
6/12/2020	0.324924	0	0	0	0	0	3.195516	2.29147	0	0.934846	0	0	1.593517	3.28296	0	0	5.455947	0
6/13/2020	0	0	0	2.387528	0	0	22.340408	5.207132	0	1.969365	0	0	2.299769	4.20499	0	0	3.291373	4.065558
6/14/2020	0	26.068209	1.790318	17.848639	18.685989	0	18.994699	6.52703	0.446856	13.448219	0	0	12.048704	5.774602	3.86863	0	9.024564	0
6/15/2020	0	46.681664	1.149019	9.739362	5.758801	0.342217	3.536222	8.179717	19.046551	38.722576	0	0	3.488164	0	26.651628	0	10.203503	0
6/16/2020	0	4.243	0.948915	0	0	0	0.955782	0	4.162499	16.014036	0	0	0.37655	0	0	6.637987	0.400739	0
6/17/2020	0.324572	4.172284	0.306006	4.339772	0	0	0	0	0.644406	1.341152	0	1.169489	0.306304	0	2.530602	0	7.212986	2.081788
6/18/2020	1.78368	5.107566	0	0	0	1.192214	0	12.230066	0.632742	0	0	6.837332	0	0.369222	0.81831	5.347002	0.533031	9.391944
6/19/2020	1.090864	17.542267	0	0	0	0	0	22.195759	0	0.341398	0	3.06157	0	3.399781	0	0	5.247672	19.080183
6/20/2020	2.713204	26.080019	1.281352	0	0	0	0	19.360638	0	5.716246	0	1.788566	0	36.366501	6.02866	0	8.300448	1.321938
6/21/2020	0.313172	13.632531	2.674138	0	0	0	0	1.645285	0	18.545269	0	0	1.879923	34.265484	2.040785	6.149112	1.181654	0
6/22/2020	2.323529	30.988239	3.3365	0	0	0.67563	14.15462	0	0.910307	2.104235	0	0	0	28.638407	3.097148	2.407955	35.025219	1.677001
6/23/2020	3.775048	4.461475	12.487546	1.334908	4.446165	24.747017	7.048233	5.511704	1.487991	0	0	0	0	0	2.613047	0	0.350282	16.175112
6/24/2020	0	0	0	1.689487	0	19.027466	0	8.569557	0	0.583064	2.460122	0.292856	7.750198	0	0	0	0	9.89252
6/25/2020	0	0.552891	14.80175	1.691616	0.566203	11.868118	0	0	0	18.059355	0	0	3.373939	0.31436	0	0.844844	0	3.708924
6/26/2020	0	0	9.500221	6.25516	8.989037	11.298308	0	0.609766	0	25.509069	0	0	0	0	0	0	0	2.012263
6/27/2020	0	0	0	1.183475	41.659378	0.687726	0	9.336204	0	32.993721	0.486536	0	0	0.6701	0.74794	0	0	0.818438
6/28/2020	0	1.487753	0.348188	1.703458	0	0	6.335919	5.359695	0	25.42667	0	0	1.351918	0	3.347954	2.350008	7.40324	7.368249
6/29/2020	0	0.888535	14.516697	0.784082	0	4.112659	3.413912	0	0	31.906092	3.44664	7.235894	1.351299	0	0	0	23.507874	8.076115
6/30/2020	0	0	12.391436	0	0	6.459435	0	0	0	98.472702	21.187214	7.501008	0	0	0	3.821236	9.030034	0
7/1/2020	0	0	0	0	0	0.889924	0	11.239192	0	30.600006	5.662286	0	0	9.939107	0.945534	1.123069	0.401927	0
7/2/2020	0	0	0	0	0	2.318586	0	11.07961	1.053021	31.361343	2.186982	0	1.604282	0	7.333531	0	0	0
7/3/2020	0	0.749011	0	2.155387	0.844571	1.675391	1.121357	0.282926	0.333705	0	0	0	8.236391	0	3.729159	1.274612	12.608444	0
7/4/2020	0	0	0	18.794123	0	29.033823	0.337723	0	4.490646	0	0	0	6.528857	0	0	1.025335	0	1.00031
7/5/2020	0	0	0	28.238619	0	15.206229	1.202322	0	0.322638	1.289965	0	0	1.706031	0.636464	8.884245	1.227729	0	1.882177
7/6/2020	1.079813	0	0.282363	7.89622	0	8.734394	0	0	0	0	0	0	0	1.506192	0	17.776646	16.275539	53.106441
7/7/2020	3.210543	1.599786	17.070568	1.636954	5.42382	7.844478	0.787629	9.45188	0	0	0	0	0	0	0	6.439935	10.555121	8.016233
7/8/2020	0	9.918319	0.586045	0	5.363013	0	0	5.874669	0	0	0	0	0.445861	6.091057	3.759574	0	0	0
7/9/2020	0	16.156715	1.859197	0	1.054492	0	8.036838	37.690392	0	0	0.433589	0	0	0.584753	17.973639	10.196569	16.0963	0
7/10/2020	12.172999	10.116439	0	0	4.054096	0	24.855337	3.073882	0	0	0	0	0.328245	0	9.255152	0	1.00517	1.065318
7/11/2020	6.813944	0	0	0	0	0	11.908701	0	0	0	0	0	0.677034	0	1.463449	0	0	0
7/12/2020	16.488796	0.555392	0	3.700582	0	0	3.43715	0	0	0	0	0	1.354958	15.195778	0	1.480643	2.972196	0
7/13/2020	19.834475	0	0	0	0	0	2.1904	0	0	1.415078	1.691942	0	3.382692	43.720963	0	0.985544	0	0.353157
7/14/2020	4.079694	0	0	0	0.39868	0.2849	1.079881	11.131006	0	4.13666	0	0	10.591259	1.481298	1.664176	16.141043	0	0.583737
7/15/2020	0	0	0	0	0	0	0	11.874688	0	8.648033	0.867935	0	24.893171	0	0.689799	0	4.611741	0
7/16/2020	0	1.54946	0	1.342362	0	0	0	14.327506	0	0	6.901328	0	35.354084	2.145787	0	8.654472	0	0
7/17/2020	0	1.827402	0	0.513497	0	0	0	1.513246	0	3.651741	0	0	3.793124	20.010588	0	17.472307	2.616228	0
7/18/2020	1.017615	12.690213	0	0	3.186143	0	0	0	0	1.982887	0	0	0	2.530467	0	18.999321	0	0.839405
7/19/2020	5.941791	12.962897	0	0	4.363864	0	0.283498	0	0.399042	0.322023	0	0	0	0	0	23.760395	0	0
7/20/2020	27.744406	12.53268	0	0	25.904896	0	32.072796	0	8.602036	0	0	0	0	0	0	6.429308	0	2.450817
7/21/2020	0.544043	2.730621	0	37.917545	92.171379	0	55.873066	0	15.058138	0	0	0	0	0	0	0.626227	0	0
7/22/2020	0	0	0	35.586636	10.54037	0	31.58588	0	9.950373	0	0	0	0	0	0	0	0	0
7/23/2020	1.929449	0	0	136.319519	0	0	24.336227	0	8.614406	0	1.683559	0	0	0	0	2.877175	0	0
7/24/2020	0.279865	0	0.999884	19.477335	0	0	39.333099	0.312774	0.87559	3.157635	5.097324	0	0.339248	0	0	0.296653	0	2.380892
7/25/2020	0	0	4.172102	16.491938	0	0	10.951424	2.509362	0	17.689323	21.377977	0	0	5.014841	0	0	0	0
7/26/2020	0	0	0	16.781601	0	0	5.304766	0	0	24.055017	21.167595	0	0	21.712671	0	0	0	0
7/27/2020	0	0	0	10.920046	0	0	13.92723	0	0	22.713182	26.933449	0	0	22.399891	0	0.316258	0	0.495884
7/28/2020	0	1.86228	0	6.196941	0	0	2.799368	0	0	18.160881	31.164694	0	0	6.660929	0	0.326462	0	0
7/29/2020	0	0	0	0	0	0	0	0	0	3.636396	27.796162	0	3.110421	6.03778	0	0.319706	0	0
7/30/2020	0	0	0	0	0	0	2.258993	0	0	7.904469	11.575915	2.771475	0	0	0	0	0	0
7/31/2020	0	3.700271	0	0	1.157233	0	5.461636	0	0	6.056244	1.502012	11.790776	0	1.922615	0	1.463374	0.590356	0
8/1/2020	0	2.60492	0.886961	0	4.675138	0	1.62658	0	0	14.008525	0	17.798285	2.217519	12.689209	0	0.434285	9.753264	0
8/2/2020	0	9.314905	0	4.111481	2.90542	0	7.853909	1.0944	0	43.564693	1.979825	16.376406	0	7.873335	0	8.946944	0	0
8/3/2020	0	28.102741	0	0.96655	5.603563	8.557191	3.029773	4.071943	2.214335	20.391891	7.552697	10.036489	0.704433	0	0	2.768586	0	0
8/4/2020	0	31.254055	0	0	4.952517	32.841171	1.310229	9.592886	12.268031	4.582585	6.26387	8.841549	2.037348	0	7.727145	0	0	0
8/5/2020	0	31.607586	0	0	23.37158	21.401945	10.325137	2.415867	5.328731	0.295514	0.57397	1.098513	0.30178	0	0	0.309114	0	0
8/6/2020	0.378561	2.920394	0	0	5.076953	8.468431	9.487642	0	0	0	0	1.726055	1.228889	0	0	0	0	0
8/7/2020	8.788249	7.231534	0	0	10.208823	0	0	0	0	0	0	0.554761	1.66402	0	0	0	0	2.554523
8/8/2020	24.687708	6.474276	0.320161	0	3.168756	0	0	0	0	0	0	0	0.431366	0	2.767586	0.289663	16.33473	0
8/9/2020	9.001945	0	0	3.970961	6.87168	0	0	0	0	0.698133	0.68022	0	0.759732	0	8.331366	1.457081	13.86399	0.675243
8/10/2020	1.118201	0.716998	2.45052	69.138145	5.581625	4.758914	0.332319	0	0	0.296559	1.946641	0	0	0	0	8.405664	9.74957	4.554818
8/11/2020	0	0	0.464649	2.631751	2.298249	0.583986	0	2.16951	0	0.495965	0	0	0	0	0	18.652584	0.30069	6.157952
8/12/2020	0	0.346471	0.693285	0	2.004607	0.733439	0	1.414486	0	0	0	0	0	9.629474	0	3.606588	0	0
8/13/2020	0	0	0	0	0	0	0	0	0	1.557218	0	0	0	14.386763	8.88197	2.082135	0	0
8/14/2020	0	0.450722	1.137224	0.805133	0	0	0	0	0	0.468659	0.511442	1.270589	0	1.05911	5.315725	0	0.303204	0
8/15/2020	0	0	18.276775	9.820578	0	2.217735	19.723452	0	0	15.437878	0	0.805995	0	2.258716	0	1.178684	2.308287	0
8/16/2020	3.071426	0	3.961246	8.62397	0	0	11.85554	0	0	0.77203	0	3.572968	0	0.57318	0	3.025315	0	1.418664
8/17/2020	0	18.258028	0	0.573359	0	0	1.287279	0.79846	0	0	12.371401	1.229616	0	27.41139	0	0.350224	2.305701	0
8/18/2020	0.354594	8.75662	0	0	0	0	0	0.67175	0	0	1.942832	0	0	8.007716	3.007261	0	0	0
8/19/2020	0	0	0	0	0	0	0	0	0.485089	0	0.510342	0	0	14.552399	0	0	0	0
8/20/2020	0	0	0	0	10.575226	1.284593	0	0	0	0	0	0	0	0.315949	0.698138	0	0	0
8/21/2020	0	2.846965	0.335873	1.99808	1.111386	8.400233	1.241933	1.10569	0	0	0.331989	0	0	0	17.98093	0	0	10.546656
8/22/2020	0	3.264244	2.501445	0.306621	0	11.656414	5.558979	3.716272	0	0.872063	0	0	0	0	0	0	0	7.915799
8/23/2020	0	0.700477	0	10.265527	0	5.164991	27.969564	4.838857	1.236941	13.979877	0.280288	0	37.780941	24.281223	0	0	0	0
8/24/2020	0	0	0.340727	16.896749	0	1.531108	0.710431	28.092184	0	0.909771	2.055307	0	4.733794	1.060918	0	0	0	3.014216
8/25/2020	0	0	0	0	14.076438	0	2.654597	0.324226	0.792179	0.290217	0	0.812671	0	0.313852	0.978125	0	0	3.431093
8/26/2020	0	0	0	0	0	0.617797	0	0.475198	2.555486	0	0.588155	0	0	0.555973	0	1.688025	0	1.799011
8/27/2020	1.409498	0	0	1.651111	0	0.437149	0	0	6.836262	0	0	0	0.339704	0	0	0	0.576558	0
8/28/2020	1.699983	0	0	2.492441	0	0	0	0.510535	0.849682	10.80327	0	0	0	0	0	0	7.95655	0.327798
8/29/2020	2.400299	0	0	2.254935	0	0.357326	6.300383	6.116351	0	17.274105	0	0	0	7.531059	0	0	7.018736	3.549834
8/30/2020	2.063259	0	0.539295	0	0.565362	0.362503	48.732719	13.504786	0	2.413468	0	0	0	9.4508	0	0	0	0.567114
8/31/2020	0	0	0.438755	0	8.896884	3.475098	0.438338	0	0	0	0	0	0	0.413646	0	0.381991	0	0
9/1/2020	0	0	0.491477	0	1.498559	2.13045	0	0	1.12933	0	3.993202	1.010477	0	0	0	6.357098	0	0
9/2/2020	0	0	2.447061	5.550296	0.295267	1.942279	0	0	1.694161	8.143132	0.305823	0	0	0	0	5.848307	0	0.391747
9/3/2020	0	0	11.529607	16.999708	0.315444	0.506227	0	0	3.727779	15.251048	0	0.315564	0.575758	0	0	0.555432	0	5.02249
9/4/2020	0	0	21.000719	1.053321	0	0.362403	0	0	2.561216	4.796113	0	2.882394	0.343188	4.035964	0	0	0	12.117146
9/5/2020	0	0	0	2.65553	0	0.339335	0	10.685472	0	1.860803	1.376038	0.342429	0	1.937532	0	0	0	1.038478
9/6/2020	0	0	0	0	0	0	0	6.610062	0	8.313861	0	0	2.749113	0	0	0	0	1.819573
9/7/2020	0	0	0	0.418066	0	0	0	0	0	6.986351	0	0	3.971503	0	0	0	0	1.290492
9/8/2020	1.112383	0	1.079663	3.5814	0	0	0	0	3.290713	8.828921	1.407328	0	4.330068	0	0	0.606423	0	5.012007
9/9/2020	0	9.396551	1.242191	3.126675	3.084719	0	0	0	1.232621	16.060097	1.992177	0.493703	0	0	0	0	0	1.793673
9/10/2020	0	1.620342	4.904538	0	0.924425	0	0	0	0	28.360826	1.405243	9.419184	0.39305	0	0	8.048589	0.286476	6.706583
9/11/2020	0.290625	0	0	0	0	0	0	0	5.0508	9.947859	0	0	0.337143	18.310389	0	21.677349	0	0
9/12/2020	0	9.554317	0	0	0	0	0.522105	0	2.647859	0	0	0	2.673074	7.420976	0	0	0	6.170506
9/13/2020	0	3.632864	0.461528	0	0	0	13.046893	0	0	0	0	0	0.325237	0	0	14.031889	0	0.804094
9/14/2020	0	0.298701	0.349767	0.523316	0	0	0	1.017866	0	0	0	0	2.663606	0	0	0.485259	0	0
9/15/2020	0	1.430815	0	0.323226	0	0	0	1.186204	0	0	0	0	3.000823	0	0	0	0	0
9/16/2020	1.003196	40.368061	5.691481	0	0	0	0	0	0	0.294712	0	0	0.341379	0	0	0	0.656494	0.66079
9/17/2020	0	4.058843	3.327763	0	0	0.988142	0.572081	0	0	0.465731	0	0	0	9.265641	0	10.00507	0	40.520321
9/18/2020	0	0	1.319323	0	0	11.010871	6.029419	0	5.287277	2.88634	0	0	0	0	0	0	0	0
9/19/2020	0	0	0	0	0.394489	0	0	0	2.431649	3.106656	0	13.060259	0	0	3.406436	0.57034	0.61688	0
9/20/2020	0	0	0.448236	18.98074	0	0	0	0	0	1.370596	0	0	0	0.750413	0	2.676164	0	0
9/21/2020	0	0	10.326105	19.366745	0	0	10.040587	0.434236	0	0.307348	0	0	0	0	0	18.037741	0	0
9/22/2020	15.404327	0	5.555273	20.182138	0	0	19.953104	7.887291	0	2.711608	0	0	0	0.913977	16.720985	0	0	0
9/23/2020	20.428322	0	0	0.512774	0.882355	0	0	0.969011	0	8.791501	0	0	0	3.276051	17.269991	0	0.396362	0
9/24/2020	10.624249	0.298364	0	0	3.553066	0	0	0	0	3.893476	0	0	0	0	0	0.41534	0	0
9/25/2020	1.195351	0	0	0	6.146491	0	0	0	0	4.355971	0	0	0	0	0	0	0	0
9/26/2020	5.493813	6.547846	0	1.164813	1.007001	0	0	0	0	0.287735	0	0	0	0	0	0	0	7.968927
9/27/2020	4.799509	0	0	0	0	0	0	1.172972	0	0	0	0	0	0	0	1.387537	0	8.16233
9/28/2020	13.560131	0	0	7.268128	3.792276	0	0	0.498489	0	0	0	0	0	0	0	0	0	0
9/29/2020	9.058858	0.282637	0	17.999943	1.613999	0	0	0	0	0	0	0	0	0	0	8.174378	0	0
9/30/2020	0.344899	0	0	17.580389	0	0	0	0	1.346186	0	0	0	0	0	0.312331	0	0	0
10/1/2020	2.741842	0	0	0	0.280345	0	0	0.447019	0.775897	0	0	0.35834	0	0	0.300344	5.558177	0.675388	0
10/2/2020	0.831174	0	0	0	0	0	0	0	0	0	0	0	0	0	1.124826	0	23.604906	0
10/3/2020	2.155094	0	0	0	0	0	0	0	0	0	0	0	0	0	0	0	0	0
10/4/2020	1.638064	0	0	0.554759	1.60736	0	0	0	0	0	0	0	0	0	4.095471	0	0	0
10/5/2020	1.0682	0	0	16.383297	31.098413	0	0	0.735062	0	0	0	0	2.195459	1.372668	0	0	0	0
10/6/2020	7.638619	0	0	15.442845	19.873447	0	0	2.653539	0	0	0	0	19.313013	0	30.003767	0	0	0
10/7/2020	0.337991	7.410188	0	15.432219	0	0	8.147306	11.511118	0	0	0	36.303833	24.197094	2.194822	0	1.317927	0	0
10/8/2020	2.839304	0	0	30.771502	0	0	26.084675	2.329924	0	0	0	16.896549	33.881397	0.367244	0	0	0	0
10/9/2020	0	0	0	9.696191	4.452966	0	8.276507	11.251931	0	0	0	0.28843	0.594184	0	1.380411	3.500248	4.686227	0
10/10/2020	0	0	0	0	40.157391	0	0	2.207999	0	0.453593	0	0	0	0	0	0	0	0
10/11/2020	4.59736	0	0	0	11.767746	0	0	0.753227	0	0	0	0	0	0	0	0	0	0
10/12/2020	0	0	0	0	0	0	0	0.353434	0	0	0	0	0	0	0	0	0	0
10/13/2020	0	2.904614	0	0	0	0	0	0	0	0	0	0	0	3.360603	0	0	0	1.078574
10/14/2020	0	2.329349	0	1.249596	0	0	0	0	0	9.185472	0	0	0	0	12.243466	0	3.666003	0
10/15/2020	0	0	0	8.925531	0	0	1.310945	0	0	17.071856	0	0	0	0	7.199853	0	0	0
10/16/2020	0	0	0	13.67258	0	0	0	0	0	25.261213	0	0	27.84304	0	0	13.622991	16.4979	0
10/17/2020	0	0	0	0.639123	0	0	0	10.895379	0	5.61467	0.313317	0	6.921942	0	0	6.867745	0	0
10/18/2020	0	4.042471	0	13.28331	0	0	0	2.684296	0	0	6.326689	0	0	5.225722	0	0	0	0
10/19/2020	0	19.112436	0	0.672277	0	0	0	0	0	0	0	0	30.005659	4.40299	0	0	0.762912	0
10/20/2020	16.318342	16.034542	0	0	0.351997	0	0	0	0	0	0	0.888089	11.514327	0.875655	0	0	0	0
10/21/2020	10.10667	0.339442	0	0	0	0.780081	0	0	0	0	0	11.785123	0	0	4.487243	0	0	0
10/22/2020	0	0	0	3.214049	13.085649	12.86464	0	2.145601	2.095915	0	0	0.999842	0.641103	0	0	0	0.51484	18.279558
10/23/2020	0	0	0	10.547054	30.306021	0.444649	6.875356	0	4.645551	7.700247	0	0	0.421187	0	0	0	3.595611	3.986563
10/24/2020	0.577676	0	0	0	1.149284	11.33002	0	0.988444	41.576908	0	0	1.662768	5.133283	0	0	0	0	0
10/25/2020	0	6.598865	0	0	14.847313	0	0	0.6772	27.869135	0	0	49.839352	0	0	6.529328	0	0	0
10/26/2020	0.566706	0	0	0.397671	28.626448	0	0.3102	3.381768	14.864194	0	0.458956	18.345947	0	0	16.698107	0	0	0
10/27/2020	0	0	0	0	0	0	0	0	0	0	0	0	0	0	3.863719	8.975408	0	0
10/28/2020	0	0	0	0	0	0	0	0.664654	0	0	1.522054	0	0	0	0	18.687422	0	0
10/29/2020	0	0	0	0	0	0	0.507023	0	12.837446	0	0.448066	0.457949	0	0	0	6.70971	0	0
10/30/2020	0.64311	0	0	5.402271	1.356439	0	0	0	0	0	0	0	12.857732	0	0	0	0.687482	0
10/31/2020	0.527222	3.054167	0	10.882516	0.326567	0	0	0	0	2.806485	1.133687	0	11.017399	23.478722	0	0	0.80889	0
11/1/2020	0	3.186128	0	0.445183	0	0	0	0	7.337664	0	3.765616	3.48501	5.040618	1.337741	0	0	5.9846	0
11/2/2020	0	0	0	0	21.128433	0	4.214509	0	34.52644	0	0	0.575147	0	0	0	0	4.900777	0
11/3/2020	1.101899	0.840506	0	5.751751	0.697468	2.570738	0.395363	0	26.556498	0	0	0	0	0	0	0	2.129375	0
11/4/2020	0	7.531426	0	5.148741	0	8.047503	0	0	1.060135	0	0	0	0	0	0.521234	0	43.0522	10.558689
11/5/2020	0	21.164989	0	1.341115	0	8.280607	0	0	0	3.758987	0	0	1.021211	0	9.405764	10.69112	0.410435	23.411417
11/6/2020	0	0.99601	0	0	0	0	0	0	0	3.097785	0	0	0.356801	0	2.009148	10.809799	0	32.997463
11/7/2020	0	0	0	0	0	0	0	0	0	4.876891	0	0	0	1.790351	0	0	0	0
11/8/2020	0	0	0	0	0	0	0	0	0	2.11396	0	0	0	7.595573	0	0	0	0
11/9/2020	0	0	0	0	0	0.443279	7.466003	0	0	4.802294	0	1.093535	0	0	0	0	0	0
11/10/2020	0	0	0	0	1.731559	0	5.51777	0	0	0	0	0	0	0	0.429745	1.049868	20.083506	0
11/11/2020	0	0	0	0	0	19.613979	0	0.551034	0	6.213205	0	0	0	0	0	2.440454	0.737475	0
11/12/2020	0	0	0	0	0	23.879549	0	0	0	7.080828	0.758078	0	0	0	2.436211	0	6.425546	0
11/13/2020	0	0	0	0	0	0.388932	0	0	0	3.350959	2.689975	0	0	0	5.315702	0	22.585306	0
11/14/2020	0	0	0	0	0	0	0	0	12.94493	2.459836	0.762705	0	0	0	0	0	6.307897	9.90519
11/15/2020	0	0	0	1.785127	0	0	0	0	5.324624	1.274752	0	0	3.758399	0	0	3.977611	58.746952	0
11/16/2020	0	0	0	0	2.253838	0	32.587276	0	0	0	0	0	82.602531	0	0	0	3.069692	0
11/17/2020	0	0	0	0	3.094346	0	3.792	0	0	0	0	0	11.29803	0	10.505405	1.556387	0	1.222433
11/18/2020	0	0	0	16.12196	0	0	0	0	0	0	0	0	0	0	0.308325	0	0	0
11/19/2020	0	0	0	45.319794	0	0	0	0	0	0	0	0	0	0	0	0	0	0
11/20/2020	0	0	0	7.019075	0	0	3.629234	0	0	0	2.042985	0	3.006276	0	0.293058	0	0	0
11/21/2020	0	0	0	0.279978	0	0	3.704164	0	0	0	0	0	5.156315	0	2.518622	0	0	0
11/22/2020	0	0	0	0	0.506522	0	0	0	0	0	0	3.910769	2.40762	0	0	1.097459	0	0
11/23/2020	0	0	0	0	0	0	1.596282	0	0	0	0	2.761463	0	15.862185	0	0	0	0
11/24/2020	0	0	0	0	0	0	0	0	0	0	0	2.71346	0	1.091022	0	0	0	0
11/25/2020	1.052808	0	0	0	0	0	0	0	0	0	0	25.039812	0	0	6.92485	0	0	0
11/26/2020	0	0	0	0	0	0	0	0	0.284793	0	0	0	0	0	2.363237	0	0	0
11/27/2020	0	0	0	0	0	0	0	16.299259	0	5.624033	0	0	0	0	2.824912	0	10.910643	0
11/28/2020	0	0.400578	0	0	0	0.468189	0	3.254689	0	7.299203	0	0	1.689812	0	0.369666	0	0	12.318602
11/29/2020	0	0	7.409683	0	0.526276	1.722977	0	0	0	7.89663	0	2.088854	2.183234	0	0	0	0	13.584675
11/30/2020	0	0	3.11144	0	18.428116	1.066306	0	0	0	0	0.304463	0	0	0	0	0	8.810987	0
12/1/2020	0	0	0	0	1.999475	0	0	0	0	2.876595	0	0.585023	0.363151	2.697327	0	0	37.022045	2.012649
12/2/2020	0	0	0	0	0	0	0	0.363151	0.377851	1.188572	0	0	0	0.335829	2.73975	0.519623	11.405867	1.877075
12/3/2020	0	0	0	0	0	0	0	0.438509	1.562285	0	0	0.338315	0	0	0	0	0	0
12/4/2020	2.344976	0	0	0	6.877419	0	0	0	0	0	6.768024	2.520216	0	0	0	0	0	3.021982
12/5/2020	3.764727	0	0	1.019064	0.289044	0	0	0	0	0	0	0	0	0	0	0	0	8.075815
12/6/2020	4.552418	0	0	1.045088	0	0	0	0	0	0	0.631183	0.694237	0	0	0	0	0	0
12/7/2020	0	1.241359	0	0	0	0	0	3.708203	0	0	0	0	0	0	0	0	0	0
12/8/2020	0	2.049896	0	0	0	1.668098	0.424837	3.461704	0.288219	0	0	0	0	0	0	0	0	1.547141
12/9/2020	0	0.299466	0	0	0	0	0	0	0	0	0	2.315249	0	0	0	0	0	2.302432
12/10/2020	0	0	0	0	0	0	0	0	0	0	0.462121	0	0	0	0	0	3.977508	0
12/11/2020	0	0	0	0	0.568892	0.89054	0	0	0	0	0	0	0	0	0.394803	0	0.361185	0
12/12/2020	0	0	0	0	0	0	0	0	0	0	0	1.255905	0	0	5.758593	0	0	0
12/13/2020	0.602002	0	0	0	1.361984	0	0	0	0	0	0	0.739372	0	0	49.574295	0	0	0
12/14/2020	0	0	0	0	0	1.205598	0	1.40645	0	0	0	0	3.17503	0	0.543081	0	0	0
12/15/2020	0	0.302647	0	0	0	0	0.34257	0	0	0	0	0	4.056278	0	0.343018	0	0	0
12/16/2020	0	0.751118	0.299365	0	0	0	0	12.274834	0	0	0	0	0	0	0	0	0.846246	0
12/17/2020	0	0	18.127127	0	0	0	0.350892	11.30198	0	0	0	0	0	0	0	0	1.320602	0
12/18/2020	0	0	17.985626	0	0	0.43226	45.641441	0	0	0	0	0	0	0	0	0	0	0
12/19/2020	0	0	1.711771	0	0	0	17.835575	0	0.880019	0	0	0	0	0	0	0	0	0
12/20/2020	0	0	0	0	0	0	0.384442	0	0.542082	0	0	0	0	0	0	0	0	1.434107
12/21/2020	0.774628	0	0	0	0	0	0	0	0	1.074627	0	0	0	0	0	0	0	0
12/22/2020	0	0	0	0	0	0	3.772897	0	0	1.161529	2.297588	0	0	0	0	0	0	0
12/23/2020	0	0	0	0	0	0	8.735888	0	0	1.038102	0	1.056504	0	0	0	0	0	0
12/24/2020	0	0.627893	0	5.42212	0	0	0	2.74951	0	13.256007	0	0	0	0.483446	0	0	8.515301	0
12/25/2020	0	0	2.399795	0	0	0	0	0	0	0	0.696911	0	0	25.99296	0	0	0	0
12/26/2020	0	0.629741	0.769054	0	0	0	0.341608	0	0	0	0.345188	0	0	5.138737	0	0	0	0
12/27/2020	0	0.29388	0	0	0	0	0	0	0	0	0	0	0	0	0.35998	0	0	41.010952
12/28/2020	0	0	0	7.697554	0	0	0	0	1.579527	2.84517	0	0	0.328785	0	0	0	5.116218	8.355537
12/29/2020	0	0	7.775673	6.187521	0	0	0	0	2.755348	0	0.861012	0	0	0	0	0	6.927969	0
12/30/2020	0	0	0.279488	0	3.346748	0	0	0	0	0	0	0	0	0	0	0	0	0
12/31/2020	0	0	0	1.151627	0	0	0	0	0	0	0	0	0	0	0	0	0	0
1/1/2021	0	0.3798	0	0	0	0	0	0	0	0	0	0	0.306887	0	0	0.895008	0	0
1/2/2021	2.457602	3.462708	0	0	6.066397	3.275179	0.611444	0	0	0	0	0	0	0	0	0	0	0
1/3/2021	0	0	0	0	2.078546	0	0	0	0	0	0	0	0	0	0	0	0	0
1/4/2021	0	0	0.32508	0	0	0	0	0	0	1.054903	0	0	0	0	0	2.186833	0	0
1/5/2021	0	0	0	0	0	1.097328	0	0	0.54757	0	0	0	0	0	0	3.587946	1.447866	0
1/6/2021	0	0	0	0.714736	0	1.071558	0	0	0	0	0	0.305761	0	0	0	0	0	0
1/7/2021	0	0	0	5.436699	3.373493	0	0	0	0	0	0	0	0	0	0	0	0	0
1/8/2021	0	0	0	9.851656	0	0	2.253929	0.585761	1.539055	0	0	0	0	0	0	0	0	0
1/9/2021	0	0	0	0	0	0	0	0	0.559044	0	0	0	0	0	0	0	1.233491	0
1/10/2021	0	1.20171	0	0	0	0	0	0	0	0	0	0	0	0	0	0	0	0
1/11/2021	0	0.994346	0	0	0	0	0	0.428111	0	0	0	0	0	0	0	0	0	3.825323
1/12/2021	0	0	0	0	0	0	0	5.288073	0	0	0	0	0	0	0	0	0.532059	9.447587
1/13/2021	0	0	0	0	1.09463	0	0	0	0	0	0	0	0	0	0	0	0.321913	3.81265
1/14/2021	0	0	0	0	0	0	0.943137	0	0	0	1.40757	0	0	0	0	0	0	0
1/15/2021	0	0	0	0	0	0	0.32765	0	3.175622	0	0	0.554993	0	0	0	0	0	0
1/16/2021	0	0	0.289011	0.334957	0	0	0	0	5.910213	0	0	4.728516	0	0	0	0	0	0
1/17/2021	0	1.344113	3.106853	0	0	14.851003	0	0	0	0	0	5.318897	0	0	0	1.580668	0	1.34443
1/18/2021	0	0.283959	0	0	0.687375	0.29738	0	0	0	0	0	0.332241	0.495036	0	0	0	0	0
1/19/2021	0	0	0	0	5.791479	0	0	0	0	0	0	0	18.398609	2.248008	0	0	0	0
1/20/2021	0	0	0	0	1.710926	0	0	0	0	0	0	0	9.143882	18.12899	1.221979	0	0	0.280503
1/21/2021	0	0	0	0	12.619713	0	0	0.327685	0	0	0	0.291404	0.287948	1.17001	0	0	0	0
1/22/2021	0	0	0	0	2.148387	0.432744	0	2.47309	0	0	0	0	0	0	0.286884	0	0	0
1/23/2021	1.429532	0	0	0	0	0	0	3.15524	0	0	0	0	0	0	0	0	0	0.584994
1/24/2021	0.286711	0	0	0	0.284757	1.649813	0	7.310468	0	1.266323	0	0	0	0	0	3.23983	0	0.28263
1/25/2021	1.560559	15.486718	0	0.74176	0	3.056522	1.294232	3.007748	0	0	0	0	0	0	0	0	0	0
1/26/2021	4.662212	0	4.328392	1.390675	21.778816	0	0.609774	0	0	0.299132	0	0	0	0	0	0	0	0
1/27/2021	3.398761	0.81681	6.469676	0	0	0	0	1.366964	0	0	0	0	0.648341	1.493315	15.307486	0	0	0
1/28/2021	1.035715	4.496168	0	6.036541	1.158334	0	0	0.764596	8.508287	0	0	0	6.123621	3.177205	11.85545	0	0	0
1/29/2021	0	0	0	4.189385	5.364289	2.901443	0	0	6.714427	0	0	0	1.109196	1.00236	0.681522	0	0	0
1/30/2021	0	0	0	7.796771	0.283693	0	0	0	0.407885	0	0	0	0	0	0.284225	0	0	0
1/31/2021	0.888744	0	0	7.59093	10.503318	0	0	0.656104	0	0	0.541686	0	0	0	0.370121	0	0	0
2/1/2021	5.153956	0	0	1.138678	1.010912	0	0	0.830531	0	0	0	0	0	0	0	0.301534	0	13.409686
2/2/2021	0	0.284735	0	10.645417	0.282172	0	7.425354	0.449763	0	0.291505	0	0.285304	0	0	0.452098	0	0	3.700377
2/3/2021	0	20.355209	0	12.917194	2.317059	0	0	0	0	0.828861	0	0	0	0	0	1.046532	0	0.506451
2/4/2021	1.742383	0.92218	16.561165	7.354599	0	0	1.459741	0	0	1.312921	0	0	0	0	0	0	0	0
2/5/2021	19.974861	0.456863	13.636937	0.374008	0.280748	1.06342	0	0	0	1.142522	0	0	0.282742	0.502732	0	0.409282	0	0
2/6/2021	20.100487	0	1.930611	0.420716	0	0	1.908922	0	0	0	5.116589	0	0	0	0	0	0	0
2/7/2021	0.465959	0	0	3.093328	0	0	7.512219	0	0	0	8.615809	0	0	0	0	0	0	0
2/8/2021	0.298987	0	0.923563	0.439886	0	0	0	1.07564	0	0	0	0	0	0.29527	18.085537	0	0	0
2/9/2021	0	2.196798	0	0	0	0	0	19.587105	0.33964	1.613484	0	0.281603	0	0	10.415258	0	0	19.558661
2/10/2021	0	3.777711	0	2.84486	0	0.447607	0.501936	19.008564	0.634529	0.903455	0.293846	0.299826	0	0	0.817685	0	0	12.852949
2/11/2021	0	0.29527	0	0	0.285874	14.970395	2.024676	19.687408	4.273007	0.347552	0.493722	0	0	0	2.249503	0	0	0
2/12/2021	0	0.375712	1.978452	0	6.37557	13.690227	0	5.267983	1.059621	0	0	0	0	0	0	0	0	0
2/13/2021	0	8.241995	1.185831	0	0	3.6834	0	0	0	0	0	0	0	0	1.016124	0.302673	0.428666	0
2/14/2021	0	2.760679	0	0	0	0	3.775468	0	0	0	0	0.302673	0	0	0	12.747917	0.279894	0
2/15/2021	0	0.338825	0	0	0.624428	0	0	0	0	0	0	0	0.45113	0	0	8.964836	0.721376	0
2/16/2021	0	0	4.729133	0	0.377641	0	0	0	0	0	0	0.551287	0	0	0	1.832339	0	0
2/17/2021	0	0	3.51716	2.420395	0	0	0	0	0	0	0	0.905895	0	0	0	0	0	0
2/18/2021	0	0	0.750168	0	0	0	0	0	0	0	0	0	0	0	19.79047	0	0	0.830689
2/19/2021	0	0.523334	0	0	0	0	1.418622	0.331568	3.320346	0	4.357919	0	0	0	0	5.322245	0	0
2/20/2021	0	0	0	0	0	0	0	0	0	0	0	0	0.565512	0	0	0	0	1.637633
2/21/2021	0	0	0	0	0	0	0	7.556193	0	0	0	0	1.014771	1.883161	0	0	0	0
2/22/2021	0	0	0.37144	0	0	0	4.902627	21.921785	0	0	0	0	0	9.231795	0	0	0	1.10572
2/23/2021	3.167312	0	3.760263	0	0	0	2.324378	0	0	0	0	1.00726	0	0	0	0	0	0
2/24/2021	0	0	1.259845	0	0.324892	0	2.578412	0	0	0.281157	0.327966	0	0	0	0	0	7.318832	0
2/25/2021	0	0	0	0	0	0	0	0	0	0	0.31161	3.039198	0	0	0	0	0	0
2/26/2021	0	0.983015	0	3.817306	0	0	1.209958	0	0	0	0	0	0	0	0	0	0	0
2/27/2021	0.830832	4.652217	0	0	0	0	10.129004	0	0.422401	0	0	0	0	0	0	0	18.454815	0
2/28/2021	21.332384	0	0	0	0	0.400018	0	0	0.47835	0	1.091374	0	0	0	0	3.272107	0	0
3/1/2021	5.052829	0	0	0	6.37232	1.684033	0.37708	0	0	0	0	0	2.184686	0	0	0.697032	0	0.834049
3/2/2021	0	0	0	0	4.507946	4.28959	8.07685	17.775698	0	0	0	0	11.985071	1.410285	0	0	0	0
3/3/2021	0	1.377936	0	0	0	30.518351	17.252489	17.838062	0	0	28.827709	0	31.071402	0	0	0.478575	0	0
3/4/2021	0	1.454112	0	0	0	4.912881	0	4.195712	0	0	11.772561	0	2.55394	0	0	0	0	0
3/5/2021	0	0	0	0	0	0	0	0	0	0	0.315264	0	0	0	4.657013	0	0	0
3/6/2021	0	0	0	8.866807	0	0	0	0	1.01087	0	0	0	0	0	13.626975	0	0.334627	2.021434
3/7/2021	0	4.841786	0	11.248957	0.489554	0	5.355138	0	1.704643	0.378458	0	0	1.941595	0	0	0	0	0
3/8/2021	0	0	0	0.930388	0	0.387869	6.957896	0	0	0	0	0	2.387306	0	0	10.031608	0	0
3/9/2021	0	0	0	11.25245	0	4.386367	0	0	0	0	10.885284	0	0	0	0	0	0	0
3/10/2021	1.625348	0	0	4.693928	0	0	0	0	0	0	4.023212	0	0	0	0	0	0	0
3/11/2021	0.290295	0	0	0	0.39813	0	0	1.954453	0	0	0.863405	9.11998	2.075735	0	0	0	1.71067	0
3/12/2021	0.355189	0	0	0	0	0	0	0.373098	0	0	0	30.369589	0	0	0	0	13.439948	0
3/13/2021	1.938519	0	0	0.559127	0	0	0	0	3.19776	0	0	23.819601	0	0	0	0	6.941612	0
3/14/2021	35.381668	0	0.413372	0	0	0	4.343937	0	8.358375	5.72218	0	0	0	0.541011	0	0	0.955314	0
3/15/2021	2.829234	0	2.054248	0.9308	0	0	8.406033	0	0	1.89805	0	0	0	8.192145	0	0	0	0
3/16/2021	0	0	0	0.500006	5.463069	0	0	0	0	0	0.34066	0.328628	0	0.324358	0	26.379313	0	0.488747
3/17/2021	0.469625	0	0	0	0	3.148663	0	11.398521	0	38.610146	0	0	0	0	2.83299	12.998276	0	0
3/18/2021	0.815029	0	0	0	0	0	0	11.238077	0	11.744156	0	0	0.44833	0	0	3.860135	0	0
3/19/2021	0	0	11.151299	0.793953	0	3.240661	2.022359	0	0	12.628006	18.602118	0	0	0	0.618402	0	0	0
3/20/2021	19.164965	0	2.583321	14.863227	0	23.713526	0	0	0.688122	2.36787	11.027155	0	0.392364	0	0	0	0	0
3/21/2021	46.414852	0	0.624429	0	0	0	0	0.421758	0	5.12978	0	3.395614	12.945216	0.306976	0	0	0	0
3/22/2021	0.496813	0	4.313454	6.676898	0	3.836991	0	2.986553	0	0	10.846246	0	0	0	2.32184	0	0.550752	0.666978
3/23/2021	0	0	6.972034	5.156899	0	23.723505	0	0.751841	5.269252	0	18.127748	0	0	0	2.29607	0	5.59757	1.84307
3/24/2021	0	0	0	5.143011	0	0	2.119097	0	0.339508	0	0	0	0	0	0	0	5.427786	14.897627
3/25/2021	0	0	0	1.559151	0.309616	0	0	0	0	0	0	0	0	0	0	3.789177	0.946131	18.957262
3/26/2021	0	0	0.371323	0	4.092469	0	0	0.413079	0	0	0	0	6.901284	0.50814	0	31.461901	0.437937	5.296991
3/27/2021	0.752672	0	0	26.140299	0.423958	0	26.290779	0	0	0	0	0	16.31311	0	0.65547	4.108475	0	0.478664
3/28/2021	0.454371	0	0.32663	7.81614	6.997286	0	6.920762	0.807031	0	0	0	0	1.967195	2.623617	22.341928	0	0	0.758583
3/29/2021	0.703996	0.483948	1.540202	0	22.373945	0	0	6.96312	0	0	0	0.501473	0	14.049609	0.358598	0	0	0
3/30/2021	0	0	8.152931	0	0	5.406214	0.777093	2.244064	14.889121	0	20.640957	0	0	0.613803	0	10.670521	0	0
3/31/2021	0	19.856075	0	1.303591	0.53237	3.148676	0	12.82436	17.562513	0	30.280907	0	0	0	1.553909	0	0	0
4/1/2021	0	1.882034	0	3.532861	19.95507	1.017031	1.578564	2.936028	0	0	0	0	0.358261	0	4.728884	0	0	0
4/2/2021	0	0	0	0	17.530544	0	0	0	0	4.726033	0.557009	0	0	0	0	0	0	3.766399
4/3/2021	0	0	0	16.837612	0.761139	0	0.344515	0	0	11.182863	0	0	0	0	0	0	0	0.669617
4/4/2021	0	0.622259	1.192042	13.325781	4.070932	0	0.832226	3.483134	1.521673	9.132677	0	0	0	1.16512	0	0	0	0
4/5/2021	0	0	2.209404	0.694342	4.964716	0.335283	0	11.324831	0	1.328882	2.885387	0	3.338306	4.354793	0.459648	0	0	0
4/6/2021	0.476429	0	5.906327	0.530555	5.084817	0	0	37.985676	0	0	27.09276	20.601681	0	0	3.770862	2.310479	0	0.92889
4/7/2021	0	3.328221	0	0	3.423983	0	0	0	0.613611	0	0	46.782318	0.681733	1.201453	4.82776	0.631026	0	0
4/8/2021	0	0	0	0	7.261628	0	0	0	1.250448	0	0	22.892612	17.564762	49.082401	71.944557	2.161268	0	5.468237
4/9/2021	14.477423	11.050398	0	3.474172	0	0	0	0	0	0	0	0	4.373963	27.539919	3.448626	4.657285	6.706517	13.604496
4/10/2021	30.861464	2.982242	0	0	0	0	0	0	0	0	1.264084	0	21.08341	2.129345	2.123435	0.482942	3.322077	0.747603
4/11/2021	0.623206	0	0	0	0	0	0	0	19.475479	0	0	0	0	0	1.904582	6.125955	0.333914	1.26859
4/12/2021	0.466925	0	0.879595	0	1.170901	0.834388	0	0	5.421393	4.644962	0	7.113287	0	2.746871	2.599096	20.986515	0.294658	0
4/13/2021	0	0	4.627402	0.906828	0	0	0	0	0	1.921968	0	0	0	2.844163	6.960207	4.513201	0	2.460121
4/14/2021	0	0.513729	7.588599	0	4.339447	0	0	1.905551	0	0	1.440299	4.608292	0	0	2.856906	0	2.302498	0
4/15/2021	24.967857	0	1.506037	0	0.421797	0	0	3.49412	0	0	0	6.850574	0.331127	0	0.751092	0	2.205047	8.588628
4/16/2021	4.35044	0	4.180975	0	0	0	1.661148	0	0	0	0	13.132586	0	0	0	0	0	31.896351
4/17/2021	0.762707	1.686399	0	0.459409	0	0	0.921899	0	3.310927	0	13.937213	0	0	0	0	0	0	3.290598
4/18/2021	7.430141	0.296464	10.370423	2.686374	0	0	5.300372	0	0.415184	0.66392	6.994537	0	0.462033	0	3.407547	0	0	0
4/19/2021	0	0	19.425571	0	0	0	1.918913	3.728043	0	0.518042	0	0	8.65852	0	8.365888	2.224869	0.479718	0
4/20/2021	0	2.599623	0	3.062484	0	0	11.324272	1.282999	0	1.420198	0	0	6.373236	0.283295	2.901342	42.592999	0	0.397153
4/21/2021	0	0.698003	0	3.099597	0	0.594315	3.500823	0	0	1.830904	2.388162	0	0.735063	0	0	1.343123	0	0.334995
4/22/2021	0	0	0	0	3.899273	1.348009	4.915775	0.681579	0	0.46697	8.026246	2.083395	0	0	0	21.673569	0	0
4/23/2021	0.299046	0	0	0.404223	1.769742	17.154516	0.417115	63.930393	0	0	19.636049	14.217649	0	0	5.13018	1.936134	0.511458	14.09644
4/24/2021	0	0	0	1.804936	9.795814	13.745406	0	36.155945	0	0.852421	0	0.627054	0	21.572117	0.340275	0	0	23.150085
4/25/2021	0	0	0	4.396989	3.978823	2.944415	0	0	1.899546	0	0	0	0	1.318938	0	0	0	3.894636
4/26/2021	0	0	0	0	0	1.477369	0	0	0	0	1.053563	0	0	0	0	0.357439	8.545827	0
4/27/2021	0	0	0	1.638775	0	0	5.259161	0	0	0	26.884058	0	0	0	0	1.39548	0	0
4/28/2021	0	0	14.580219	0	25.998291	0	5.160324	0	0	0.405858	0	0	0	0.320994	0	0.351802	0	2.099606
4/29/2021	0	0	8.813913	0	3.576583	0.292501	0.372967	1.85458	0	0	0	0	0	0	0	0	6.068013	3.311513
4/30/2021	14.406832	0	0	0	0.324452	6.159564	0.41806	3.502872	0	0	0	2.105655	0	0	0	6.141396	5.201415	1.192587
5/1/2021	0.483821	0	0	0	0	0	0	1.468066	0	0.331397	0	1.319282	0	0	0	0	0.298321	3.766942
5/2/2021	0	0	0	0.512023	0	1.645051	0	1.502071	1.710221	3.25794	0	0.805093	1.877179	0	11.199265	0	1.771167	4.159311
5/3/2021	1.709951	0.335879	0	0	0	11.088204	0.500231	1.006633	2.419914	0.396824	0.529988	0	0	1.027636	0.753284	0	12.043875	0
5/4/2021	0	1.717437	9.058945	0	0	3.247118	0	4.974652	5.740343	0	0	0	0	15.248182	2.148709	4.153295	2.404177	0
5/5/2021	2.325565	0.465784	0	0.358098	0	1.600843	0.568946	24.428381	1.095452	0	0.39113	5.726441	9.603732	0	1.159895	0	0	0
5/6/2021	0.461626	4.718806	0	1.714594	0.442602	0	0.443876	1.777067	0	0	0.284658	9.112789	2.006151	0	0	0	0	0
5/7/2021	0	0	1.775904	0.889853	0.967848	0	3.701028	0	0	0.28092	32.320957	0	0	0	12.021521	0.728938	0	3.452569
5/8/2021	0	0.576289	2.420911	0.342479	2.183398	0	2.478708	0	0	0.323869	19.697392	0	0	0	0	0	0	0.767556
5/9/2021	0	10.18975	0	0.349568	0	0.393724	0	0	0	2.87606	0	2.869825	0	0.662358	0.372964	0	1.796461	0.49333
5/10/2021	10.301023	24.383455	0.299923	0	2.509928	0.855751	3.745724	0	0	0.342051	0	10.077911	2.782322	1.310881	3.320323	0	1.678036	11.437009
5/11/2021	2.986516	0.849805	3.893623	0	19.19726	6.796842	0.777893	0	1.335603	16.695494	0	2.864768	0.51811	11.749043	10.248652	0	23.182837	2.333122
5/12/2021	12.623962	0	1.295321	1.536353	0.341652	39.40913	0	4.786032	0	3.782434	0	6.829803	0	0.424918	0	6.131168	37.293892	19.143391
5/13/2021	0.33047	0	0.325411	0.754705	6.128716	0	0.403254	0.560597	0.28609	0	0	0.858194	0	0	0	4.296071	24.290848	4.195148
5/14/2021	0	5.610286	0	1.154629	0	0	0	0	0	0	0	2.736515	0.397763	0	2.291109	0	4.889551	0
5/15/2021	1.080343	0.860575	3.340825	19.522898	10.105197	0	0.420326	0	0	0	0	0	29.855049	0.465675	3.581224	3.195024	0	0
5/16/2021	0	0	27.243704	0	16.931402	0	1.34372	0	0.475267	0	0	13.467592	2.69437	4.515057	0	8.872561	0	0
5/17/2021	0	30.424835	26.995493	0	0	0	1.609511	0	2.032568	0	4.491235	0.463278	4.547806	10.741556	29.643515	0	0	0
5/18/2021	1.257237	11.901495	11.539431	0	0	1.720637	30.032343	0.639275	0	0	22.293787	0	0	0.281468	21.045454	2.621021	6.576213	0
5/19/2021	0	0	0	0	0	2.288499	45.412018	2.33845	3.841871	0	15.663301	3.616683	0.379098	0	18.253647	1.302637	14.450607	0
5/20/2021	0.426427	0	0	0	0	0	19.969452	3.104066	3.528113	0	10.818102	0	0	0	0	0	5.808339	0.67039
5/21/2021	1.249346	0	0	0	0	0	3.980982	5.176856	23.06461	0	1.686615	0	0	0	0	0	0	16.191042
5/22/2021	0	0.41551	0	0	5.281122	10.191084	16.293455	5.357793	2.066013	0	0	0	0.316677	0	0	0	0	1.888054
5/23/2021	0	0	0	0.886276	0	32.744949	0.316936	2.113677	0	1.687614	0	0	29.879332	0	0	0	0	0
5/24/2021	0	0	4.395957	13.228082	0	10.409698	0	5.099244	0	3.111472	0.599008	0	0	0	1.299098	0	4.201603	5.792721
5/25/2021	28.530935	0	0.586625	26.312378	0.392546	40.720589	0	0.294622	0.424981	0	2.049991	0	0	0	0	0.505945	3.323617	0
5/26/2021	19.298647	0.743429	17.921043	6.144382	0	6.652773	0	0	3.528846	0	0	17.286152	0	0	0	0	2.129175	0
5/27/2021	0.68571	0	3.766141	4.02461	0	0	0	0	2.662466	0	0	13.367751	0	18.943378	0	0	2.066233	0.435134
5/28/2021	2.948371	0	0	0	0	12.203022	0	0	0	0	2.095832	14.480082	0	2.739924	0	15.473001	2.187381	0.401568
5/29/2021	15.902615	0	0	0	0	14.85535	2.073701	4.473809	2.898363	0	6.562827	0.400782	0	21.743368	0.636987	14.351933	0	0.62868
5/30/2021	1.426007	1.462371	0	0	0	4.245405	7.677188	0.290856	0	2.872748	2.098145	1.060857	0	5.332757	0.28375	2.8312	0	0
5/31/2021	0.308308	0	0	13.339554	43.770809	35.77206	24.563091	0	6.49464	52.484913	11.795997	0	0	0	0	5.139374	0	0
6/1/2021	9.143534	0	0	1.659595	24.383814	2.664485	40.459305	0	3.589625	15.742772	74.684616	0	0	0.431524	35.752243	20.177032	0.798268	18.531118
6/2/2021	0.960956	0.675163	18.286383	0	4.057831	0	0.981252	0	20.270649	26.263885	56.218674	0.420829	0	0	1.153633	7.989628	16.084541	9.465619
6/3/2021	1.148765	3.398441	12.603675	0	0.72882	0	0.771977	0	1.225331	12.003982	2.325143	0	0	0	0	0.647346	2.664704	0.596422
6/4/2021	15.367255	0	3.292915	1.185967	0	0	7.719207	0	0.474309	27.223768	0.541339	0	0	0	47.86655	3.499192	0.968989	0
6/5/2021	24.910856	0.741966	3.243923	0.975023	0	0	4.299315	0	0.424281	9.363419	0	0	1.278695	0	58.646839	0.48675	0	0
6/6/2021	20.553734	16.772745	2.93715	0	0	0	13.08151	11.174106	0	1.680225	0.320118	0	35.305832	0	0.37177	0	0.407178	0
6/7/2021	0.844963	0	12.421416	0	0	0	4.174551	132.351883	1.430625	0.537052	2.369954	0	5.431634	31.714758	19.326145	0	2.740483	4.236046
6/8/2021	10.15131	0	35.122242	3.983955	0	0	0.287868	62.988701	3.886542	4.421524	4.61901	0	61.500286	1.257631	0.649562	5.486658	57.760708	27.502552
6/9/2021	13.646204	13.156411	14.790277	0.551396	0	0	13.155151	0	1.109725	2.187889	29.33877	0	4.53492	0	0	20.281231	17.016701	0
6/10/2021	8.182366	3.058551	2.671107	2.481106	0	0	6.946951	0	1.240261	1.648569	37.315731	0	11.700121	0	0.655599	1.776505	6.176327	0
6/11/2021	0	15.222715	6.052034	1.444687	4.098718	0	17.190228	0.598903	7.954201	24.658176	24.836226	0	23.791273	0	2.525366	2.112302	16.89468	0
6/12/2021	0	4.426485	11.993672	0	0.86187	0.596133	2.694411	1.015212	5.886745	18.221926	3.607575	1.469028	14.274343	0	14.928922	0	8.848572	0
6/13/2021	1.73099	0	0.324807	5.923491	0.816529	0	0.314415	0	0	6.584303	0	0	28.309147	0	0.283029	0.551224	0	16.367682
6/14/2021	0.326415	0.281887	0	16.401386	0	0.436019	0	0	0	0.524428	0	0	23.33246	0	16.255245	1.577927	0	0.44547
6/15/2021	0.298581	4.159869	0	0	0	0	0	7.821304	8.935418	0	9.853506	4.73309	3.51912	0	3.608839	1.291957	0	0
6/16/2021	0.300402	9.471582	0	1.482404	5.499121	0	0	13.311273	37.019951	0	37.337635	0.296593	7.579836	0	41.939114	0	3.582989	0
6/17/2021	0	6.39714	0	0	1.366755	0	0	0	35.236164	0	31.15527	0	0	0.735206	5.004892	0	16.548758	1.687851
6/18/2021	2.212857	0.486536	0	0	15.798969	0	0	0	6.084507	0	3.180933	0	0	2.876933	16.849403	0	0.487256	9.065977
6/19/2021	2.55623	1.972511	0	0	0	0	0	0	0	0	0	0	2.329884	0	39.56448	3.706069	0.447754	23.112457
6/20/2021	0	16.310932	0.683825	7.868889	0	12.631589	3.924193	0	0	1.401946	0	0	42.866768	0	41.192955	0.480255	0	12.318508
6/21/2021	0	5.779657	0	21.813154	0	21.695192	15.442806	0	0	1.389539	0	0	0	1.650151	41.266186	7.405818	5.284888	2.008923
6/22/2021	0	0	2.628934	7.084803	0	0.436418	2.121441	0	0	1.083446	39.998169	1.300658	15.866369	24.902985	0	1.54968	16.517647	0
6/23/2021	1.401482	0	1.978954	0	0.513328	0	0	0	0	0	34.384609	0	8.248486	2.555947	26.943325	0	6.573245	1.046705
6/24/2021	0.330069	0	0	0	0	0	0	0	2.516065	0	10.92824	0	0	0	0	2.682476	2.106842	0.418457
6/25/2021	0.912473	0	0	0	0	0	0	0	22.690819	0	1.744839	4.455568	0	15.407103	0	9.602428	0.301227	6.847219
6/26/2021	0	0	4.718857	0	0	12.182446	0	0	33.262772	7.697092	0	12.618961	8.954639	0	0	0	15.303435	0
6/27/2021	0	0	2.581589	1.556235	0.290431	31.531876	0	0	13.845921	7.110026	0	2.486173	0.902101	0	0	0	5.282589	1.016074
6/28/2021	0.296625	0	6.365829	0	0	4.505628	0	0	1.403142	2.143402	0	1.309438	0	0	0.665089	0	0	10.659448
6/29/2021	0	0	0.343701	2.211568	0	36.021194	0	0.634354	17.555281	0	0	4.469916	0	0	3.280421	0	0	18.999245
6/30/2021	6.018251	0.886094	4.63179	14.376081	0	14.049604	0	0.412294	17.755796	0	0	0.764013	0	0	0	1.68371	0	0
7/1/2021	0	1.047217	0.344477	6.988381	0	0.618433	0	0	4.123538	0	0	0	1.026564	0.645499	0	0	0	1.642039
7/2/2021	0.374794	4.186256	11.989289	1.765435	1.041245	10.375378	0	0	0	0	0	2.021113	0.333018	9.792928	0	0	0	13.019472
7/3/2021	0.311484	0	25.146708	1.413569	4.552534	4.428734	0	1.016882	0.883946	0	0	0	0	0	0	6.676234	0	20.057297
7/4/2021	6.579022	0	3.27262	3.344579	11.475392	6.234293	0	0	6.460638	0	29.748659	0	0	0	20.139151	0	0	0.725201
7/5/2021	4.035083	0	0.465422	1.684691	1.232726	0	0	0	4.488537	0	1.012008	0	0	0	19.699129	8.883801	0	0.63592
7/6/2021	4.017003	0	0.469762	0	11.216656	0	0	2.625945	0	0	1.196711	0	0	0	0	0	11.636382	0
7/7/2021	2.581466	0	0.429324	0	0	0	0	0.316495	0.825427	0	13.957121	1.115502	0	0	0	13.993046	0	0
7/8/2021	10.872371	1.3924	0	0	0.491153	0	0.717562	0.625115	1.62827	0	0	0	0	0	0	0	3.825129	0
7/9/2021	0	4.174933	0	0	6.430915	0	0	0	0	0	0	0	0.327712	0.442832	0	0	0	0
7/10/2021	3.034974	8.429973	0	0	8.431391	0	0	1.656674	1.56012	0	0	0	0.498042	24.735552	0	0	1.285372	0
7/11/2021	0	9.605538	0	0	11.613043	0	0	0	3.071414	0	0	0	0.720505	0.638384	0	6.661192	0	35.194313
7/12/2021	0	0	0	0	3.468324	0	0	0	3.859844	0	0	0	2.755611	0	1.175577	20.489988	1.277629	9.790572
7/13/2021	0	0	0	0	0.344343	0	0	0	6.327893	0	0	0	1.721424	0	0	20.617195	4.398727	0
7/14/2021	0	0	0	0	12.52464	0	0	0	0	0	0	0	8.866064	0	1.737581	0	45.350971	0
7/15/2021	0	0	1.259969	0	0	12.369982	0	0	0	0	0	0	0	0	6.045258	0.316905	3.088721	0.93178
7/16/2021	0	0	0	4.808276	5.012975	15.394388	0	0	0.388219	0	0	0	0	0	0	0	4.796941	0
7/17/2021	0	0	1.45814	1.119137	0	11.597307	1.105259	0	1.685609	0	4.104952	0	1.897401	0	0	1.016118	1.149349	0
7/18/2021	0.763742	2.119257	3.589352	11.23683	6.586184	25.574627	0	0	0	0	1.957301	0	2.787953	0.646166	0	7.134395	2.175507	0
7/19/2021	1.20628	0	0	17.143572	3.45062	1.205125	0	0	0	7.377808	1.241746	0	0	0	0	2.774226	9.459931	0
7/20/2021	0	0	1.966221	2.612903	4.43884	0	0	2.275652	0	0.642853	0	0	0	0	0	0	15.329867	0
7/21/2021	1.10781	0	1.210789	0	4.635504	0.845184	0	0	0	1.599452	0	0	0.66941	0	0	3.499715	0	0
7/22/2021	6.208627	1.964446	1.353093	2.288623	0.79084	0	0	0	0	0.977328	0	0	2.746488	0	0	14.271717	0	1.439397
7/23/2021	0.530849	0.911192	0	4.691896	4.065745	2.31864	0	0	0	0	0	0	14.55404	0	0	0	0	0
7/24/2021	0.717911	0	0	2.467168	0.711269	8.211302	0	0	0	0	0	0	23.845764	0	0	21.352154	0	0
7/25/2021	0	0	0	0	0	0	0	0.770124	0	0	0	0	5.127555	0	2.68586	5.348556	0	0
7/26/2021	0.29734	0	0.469121	0	0	10.339404	0	6.405134	0	0	0	1.817912	0.891097	0	0	0	0	0
7/27/2021	5.666086	0	0	0.707123	0	0.843977	0	0	0	0	0.835501	14.116533	0.575481	0	0.628502	0	0	0
7/28/2021	0	3.154946	0.334244	1.329263	0	0.399845	0	4.628424	0	0	8.663937	23.937521	2.095468	0	2.737336	0	1.434172	0
7/29/2021	4.799545	5.711269	0	0	0	4.619556	0	6.399458	0	0.532584	2.347586	12.612409	0	0	0.356962	0.306215	0	0
7/30/2021	3.655328	0.602206	0	0	0	5.970637	0	6.999918	0	0	0	0	0.439495	0.778788	14.331876	0	0	0
7/31/2021	0	0	0.581443	0	0	3.463294	0	0	0	0	0	0	1.479964	9.561863	0.731255	0	0	0
8/1/2021	2.86839	0	0	0	0.2817	0.692356	0	1.159408	0	0.697797	0	0	1.30649	5.69519	0	0	0	0
8/2/2021	3.696453	0	0	0	0	0	0	0	0.328027	4.46281	0	0	0	1.907196	0	0	0.301001	0.684257
8/3/2021	13.680262	0.662755	0	1.708685	0.397527	0	6.761624	0	0	8.114618	0	0	0	0	0.479517	0	0	4.926908
8/4/2021	35.49876	0.936954	0	7.795763	0	0	15.33034	3.718456	5.215413	5.909843	0	0	0	3.100592	4.551203	0	0	1.039465
8/5/2021	8.32264	0	0.823952	2.695485	0	7.074472	0	0.297659	10.568055	0.920919	7.111803	0	0	2.437034	0	0	0	2.314767
8/6/2021	12.184064	10.335681	7.758509	0	0.795137	1.631273	0.283317	0.365636	3.172471	0	1.568768	0	0	0.646539	1.31577	2.792931	0	0
8/7/2021	1.798065	0	21.282969	5.053013	0	2.802145	0	0	0.570135	0	0	0.336957	0	0	0.36987	13.302526	0.991262	0
8/8/2021	0.437799	0	17.332024	0	0	0	1.30627	0	0	0	0	17.965912	0	0	0	8.79282	0	1.027445
8/9/2021	0	0	18.472588	9.969562	0	0	0	0	0	0	0	12.170782	0.375206	0	0	0	0	0
8/10/2021	0	0	0.31274	0	0	0	0	0	0	2.334158	0	33.680645	0	0.417215	2.768747	6.650953	0	0
8/11/2021	5.105679	0	0	0	0	0	0	0	0	1.347538	0	12.453773	0	0	0	1.759251	0	0
8/12/2021	17.943541	0	0	1.748486	0	0	0	0	0	0	0.393276	4.273746	0	0	0.569417	0	0	0
8/13/2021	9.034916	0	0	0	0	0	0	0	0	0	7.311295	1.983348	0.386366	0	14.426175	0	9.427227	0
8/14/2021	2.804975	2.589937	0	0	2.12618	2.226771	0.689768	0	0	0.316341	1.585964	0	0	0.312716	14.914123	0	0	0.64571
8/15/2021	18.820255	0.959536	0	0.476267	0.355675	2.939534	9.731504	0	0	0.3063	0	0	0	66.424477	0	0	0	0
8/16/2021	0.740461	0	0.849392	3.080339	2.754364	0	0	9.137617	0	0.412664	0	0	0	7.525785	0.662196	0	0	0
8/17/2021	13.922772	0	0	0	3.66968	0.397817	0	13.948089	0	0	0	0	0	0	1.463057	0	0	0
8/18/2021	18.240416	0	0	0	0.79722	0.637146	0.346287	0	0	0.46736	0	0	0	0.320837	0.343477	0	0	0
8/19/2021	11.871702	0	0	0	0.431495	19.422356	5.407356	0	0	1.40466	0	0	0	3.732944	0	0	0	0
8/20/2021	2.441106	0	0	0	2.028686	14.365582	5.800704	0	0	0.407395	3.180365	1.630255	0	3.983013	0	0	0.549572	0
8/21/2021	0.324457	0.714364	0	0.653771	0	0.750264	0.797432	0	0	0	0	0	0	0.307523	2.648785	0	0	0
8/22/2021	0.887719	19.158329	0	0	1.145532	0	2.590647	0.477891	0	0	0	0.287597	0	0	28.303984	0	0	0
8/23/2021	0	7.653511	0	0	1.146579	0.327044	3.999181	0	0	0	1.412407	0	0	0.296687	15.818382	0	0	0
8/24/2021	0	0	0	0	0.454942	5.297196	1.542537	9.010159	0	0	0.930411	0	0	0.346804	37.556725	6.604171	0.793214	0
8/25/2021	0	0	0	4.284231	0	16.803684	0	0.793475	0.422058	0	0.449084	0	0	0	37.154438	2.915574	0.783103	0.721631
8/26/2021	1.461241	0	0	13.263736	0	19.30287	0	0	0.628438	0	2.438618	0	0.280611	0	0	0	0	7.230979
8/27/2021	0	0	0	12.028422	5.447287	3.622838	0	0	0.408431	0	18.855465	0	0	0	4.980981	0	2.143157	47.107792
8/28/2021	0	1.427499	0.367669	1.881739	0	52.553673	0	0	1.222846	0	5.699274	0	0	0	0.345203	0	0.54173	29.083904
8/29/2021	0	0	0	0	0	2.490069	0	0	0	0	0	0	0	0	0.831763	0	0.286517	19.605726
8/30/2021	0	0	0	0.677057	2.948329	0	6.284747	0	2.453608	0	1.966204	0	0	0	0	0	0	5.318233
8/31/2021	0	0	0	0.707162	7.284649	0	0	0	6.859169	0	0	0	0	0	1.033553	0	0.596559	1.532018
9/1/2021	0	0	0	0	0.860018	0	0	0	1.227472	0	0	0	0	0	2.241156	3.844299	7.058076	0.393529
9/2/2021	0	0	0	0	0	0	0	0	0	0	0	0	0	0	0	15.499237	0	0
9/3/2021	0	0	0	18.733887	0	0	0	0	0	0	0	0	0	4.545238	0	1.911367	0	0
9/4/2021	0	0.377622	0	12.01521	0	0	0	0	0	0.522329	0	0	0	0	0	0	0	0
9/5/2021	0	0	0	0	0	0	0	0	0	0	0	0	6.714839	0	1.734517	0	0.291566	0
9/6/2021	0	0	0	0	0	0	0	29.533375	0	0	0	0	0.996621	0	4.903759	0	0	0
9/7/2021	0	0	0	0	0	0	0	11.505264	0.680548	0	0	0	3.488289	0	5.616416	0	0	0
9/8/2021	0	0	0	0	0	0.361362	0	0	0	0	0	0	2.683979	0	2.085183	0	0	0
9/9/2021	0	0	2.614226	0	0	0.937347	0	0	6.128205	0	0	0	0	0	0	0.490211	0	0
9/10/2021	0.331239	0	2.043839	0	0	16.978313	0	0	6.023769	0	0	0	0.337322	0	4.117639	0.432014	0	0
9/11/2021	0	0	0	0	0	9.401479	8.887208	0	3.258161	0	0	0	16.036634	0	4.409141	0	0	0
9/12/2021	0	0	0.357318	0	0	0.471487	0.381769	0	4.952547	0	0	0	0	35.889721	0	0	27.850561	0
9/13/2021	0	6.069299	0	0	0	4.23235	0	63.921844	0	0	0	0	0	7.453541	0	0	3.265273	0
9/14/2021	0	0	0	0	0	0	0	6.714638	0	0	0	0	0	0	0	0	0	0
9/15/2021	0	0	0	0	0	0	1.177446	10.940175	3.967839	0.884573	0	0	0	0	0	0.767711	0	0
9/16/2021	1.491926	0	0	0	0	0	0	9.867638	0	0	0	0	0	0	0	0	0	0
9/17/2021	6.02271	0	0	0	0	0	0	0	3.816636	0	0	4.129215	0.657826	1.708358	0	0	0	0
9/18/2021	0	0	0	0	0	0	0	0	2.798978	0.453918	0	0	0	0	0	0	0	0
9/19/2021	0	0	0.418512	0.318271	0	2.089791	0.584368	0	0	0	0	0	0	0	0	0	9.474177	0
9/20/2021	0	0	0	0	0	32.038841	0	0	0	0	0	0	0	0	0.436236	0	0	0.381283
9/21/2021	24.018438	0	0	0	1.620945	9.906215	0	0.882319	0	0	11.7651	0	0	0.734879	0	0	0.64433	4.313778
9/22/2021	6.266888	0	18.759657	0	4.770679	1.154215	0	0	0	0	50.83012	0	0	12.336414	1.65482	0	0	0
9/23/2021	3.808645	0	1.023153	0	4.841611	12.703674	0	0	0.434307	1.728584	22.213003	0.571456	0	13.218773	0	0	0	0
9/24/2021	0	0	0	0	9.868559	0	0	0	0	0	1.663378	12.034101	0.600003	0	0	0	0	0
9/25/2021	0	0	2.969083	0	0	0	0	7.105992	0	1.237647	1.475038	18.805178	0	0	23.662252	0	3.174741	0
9/26/2021	0.357149	0	2.498737	0	8.76536	0	0	0	0	18.283117	0	6.311298	1.08406	1.578013	4.573574	0	14.203665	0.295753
9/27/2021	0	3.719221	0	0	2.965737	0	0	0	0	18.419041	0	9.902081	0	4.957186	0	0	13.839303	0
9/28/2021	5.223969	1.391001	0	0	0	0	0	0	0	8.155925	0	0	0	0	0	0	24.1157	3.948147
9/29/2021	0	5.195181	1.724854	0	0.710693	0.504521	0	0	0	9.290178	0	0.288141	0	0	0	0.329334	0.666625	6.585199
9/30/2021	0	5.745458	0	0	0	33.41732	0	0	0	0.796623	0	0	0	0	0	1.058687	0	0.466637
10/1/2021	0	6.478381	1.475857	0	16.267374	32.359344	0	0	0.614709	5.094498	0	0	0	0.316862	0	4.229054	0	2.441341
10/2/2021	0	0	5.272556	0	12.041563	4.342749	0	0	4.733192	25.559059	0	1.335752	0	4.036654	0	8.456074	0	4.242703
10/3/2021	0	0.297634	5.347227	0	0	0	0	0	2.61854	19.761433	0	0	0	0	0	0.690071	0	0.905756
10/4/2021	0	0.405336	0.828692	0	0	0	0	0	3.129839	19.693117	0	4.168346	17.41367	0	0	0	3.446205	3.17166
10/5/2021	0	0	0	0	0	0	0	0	17.911083	13.191864	0	6.216452	0.350902	0	0	8.56165	10.12441	0.422892
10/6/2021	0	0	0	0	0.745789	0.703754	0	0	17.829138	3.483119	0	2.710181	0	0	0	0	0.279479	0.345927
10/7/2021	0	22.637196	0	0.706251	5.160994	0.503011	0	0	0.525175	7.871264	0.663924	7.225816	1.880164	0	0	25.695875	0	0
10/8/2021	0.427976	30.348589	0	0	1.567729	0	0	0	0	0	0	3.4218	0	0	0	0	0	0
10/9/2021	0	0	0	0	0	0	0	1.673783	0	0	0	5.14354	0.283233	0.405957	0	24.47332	0	0
10/10/2021	0	0	0	0	0	1.141363	0	22.038189	0	0	10.013673	6.335267	1.534934	0	0	2.661227	0	0
10/11/2021	0	0	0	0	0	0	0	4.27506	0	0	1.428155	0.28612	0.341355	0	20.358946	0	0	0
10/12/2021	0	0	0	16.786007	0	0	0	0	0	0	0	0	0	0	6.603335	0	0	0
10/13/2021	0	0	0	0	0	0	0	0	0.924301	0	0	0.810236	0	0	0	0	0	1.141822
10/14/2021	0	0	0.528734	0	0	0	0	0	4.79604	0	0	20.628563	0	0	0	0.564424	0	0
10/15/2021	0	6.580041	0	0	0.757775	0	0	0.476201	0	0	0	15.566885	0	22.435621	0	0	0.317666	0
10/16/2021	0	0	0	0	0	0.437258	0	1.9703	0	0	0	2.740216	0	26.060982	0	0	0	0
10/17/2021	0	0	0	0	0	0	0	0.920436	0	0	0	1.547892	0	0	4.17833	0	0	0
10/18/2021	0.280564	0	0	0	0	0	0	0	0	0	0	0	0.394378	0	0	0	4.739677	0
10/19/2021	0	0	0	0	0	0	0	0	0.38404	0	0	0.685799	0	0	0	0	2.057175	0
10/20/2021	0	0	0	0	0	0	0	0	3.884106	13.326783	0	0	8.462359	0	0	1.715198	0	0
10/21/2021	0	0	1.239954	0	0	0	2.505468	0	16.960453	2.92995	0	0	6.657116	0	0	25.848713	0	0
10/22/2021	0	0	0.519845	0	0	0	10.528646	0	3.44667	0	0	0	0	0	0	0.28328	0	0
10/23/2021	0	0	1.78392	0	0	0.485918	0.346872	0	0	0	32.114429	0	0	0	1.76123	11.84556	0	0
10/24/2021	0	0.280568	6.388072	0.443271	17.329679	0	0	0	0	0	22.583206	0	0	0	0.326395	4.527988	0	0
10/25/2021	0	0.332864	3.734561	0.585679	0.411299	0	0	0.536414	0	30.190559	0	0	0	0	11.635993	0	31.381157	0
10/26/2021	0	1.53463	44.887882	0	0	0	0	1.113587	0	25.662457	0.422575	0	0	0	0	0	8.626912	0.659392
10/27/2021	0	0	77.773209	0	0	0	0	1.022417	0	13.259048	0	0	0	0	0	0.406667	0	0
10/28/2021	0	9.446854	0	0	2.1889	0	0	0	0	3.607839	3.851836	0	0	0	0	7.388924	0	0.455256
10/29/2021	0	0.991276	0	0	0	0	0	0	0	0	14.665679	0	0	0	0.80102	0	0	0
10/30/2021	0	7.013616	1.274508	8.464816	0	0	0	9.962543	24.25317	0	13.363182	0	13.360922	0	0	0	0	0
10/31/2021	0	16.222872	19.402073	9.174301	0	0	0	10.468797	28.127831	8.253983	16.5432	0	2.796322	0	0	0.524356	0	3.886178
11/1/2021	0	0	25.615799	4.350388	0	0	0	0.85787	12.565898	10.162339	0.350117	0	0	0	2.34414	0	0	3.418465
11/2/2021	0	0	1.184902	0	0	0.602072	0	0	0	0	0	0	0	9.200073	0	0	0	0
11/3/2021	0	0	1.188191	0	0	3.742017	0	0.404063	0.956729	0	0	0	0	6.892141	0	0	0	4.562732
11/4/2021	8.250217	0	0	0	0	1.529537	0	1.669341	1.471074	0	0	1.755277	0	0	19.442949	0	41.867226	3.819353
11/5/2021	0	0	0	0	0	0	0	0.514303	0	0	0	3.495255	5.675292	0	0	0	0	0
11/6/2021	0	0	0	0	0	0	0.328638	0	0	0	1.55991	6.212168	31.972876	0	0	0	0	0
11/7/2021	0	0.369558	0	0	0	0	0	0	0	0	5.50308	0.448386	0	0	1.156262	34.122936	0	0
11/8/2021	0	2.489055	0	0	0	0.373852	0	0	1.397504	0	0	0	0	0	8.589069	0	0	0
11/9/2021	6.839935	7.032554	0	0	0	0	0.385996	0	0	0	0	0	0	0	0	7.258294	12.33344	0
11/10/2021	6.579776	2.624355	0	0	0	0	12.134678	0	0	0	0	0	0	0	0	0	0.952675	0
11/11/2021	0.620257	0	2.637155	0	0	0	14.991416	0	0	0	0	0.435697	0	0.609336	0	0	12.94446	0
11/12/2021	32.762115	0	5.148025	0.498567	0	0	44.274803	0	0	0	0	2.958818	0	27.826351	0	0	0	0
11/13/2021	26.421589	0.356496	0	0	0	0	1.006331	0	0	0	0	2.803203	0	0	0	0	0	2.42668
11/14/2021	0.346278	0	0	0	0	0	0	0	0	0	0	3.617474	0	0.741246	0	0	0	0
11/15/2021	5.681184	0	2.764508	0	0	0	0	0	0	0.644501	0	0.892515	0	0.55398	0	0	0	0
11/16/2021	0.595379	0	1.562244	1.438716	4.100065	0	0	0	0	10.102295	0	0	0	0	0	0	0	0.29674
11/17/2021	0	0	0	1.587618	0.449154	0	0	0	0	1.044947	0	0	0	0	0	0	2.827714	0
11/18/2021	0	0	0	0	0	0	0	0	0	0	7.054085	0	0	0	0	0	0	0
11/19/2021	0	0	0	0	0	5.797854	0	0	5.705169	0	0	0.322886	0	0	0	0	0.556237	0
11/20/2021	0	1.086384	0	0	0	0	0	0	2.936182	0	0	10.559147	0	0	0	0	0	0
11/21/2021	0	0.827051	0	0	0	0	0	0.821409	0	0	0	0	0	0	0	0	0	0
11/22/2021	0	0	0.897259	0	0	0	0	10.843772	0	0	0	0	0	0.662914	0	0	0	0
11/23/2021	0	0	0	0	0	0	0	0	0	0	0	0	0	15.498652	0.328114	0	0	0
11/24/2021	0	0	0	0	0.951611	0	0	0	12.754446	0	0	0	0	0.690834	1.220539	0	0	0
11/25/2021	0	0	0	0	0	0	0	0	14.116487	0	0	0	0	4.03961	0	0	2.095639	0
11/26/2021	0	0	0	0.286504	0	0	0	0	0.470757	0	0	0	0	0	0	0	0	0
11/27/2021	0	0.369267	2.551085	0	0.469086	0.397423	0	0	0	0	4.385587	0	0	0	0	0	0	0.751906
11/28/2021	0	0	0	0	0	0.46903	0	2.598472	0	0	0	2.111145	0	0	0	0	0	0
11/29/2021	0	0	0	0	0	0	0	2.711035	0	0	0	25.696169	0	0	1.163867	0	0	0
11/30/2021	0	0.672807	0	11.455119	0	0	0	0	0	3.221949	0	0.804587	0	0	0	0	3.672077	0
12/1/2021	1.183672	0	0	0	0	2.316582	0	0	0	28.420206	0	0	0	0	0	0.701116	0	0.735759
12/2/2021	0	0	0	21.458485	1.960194	0	0	0	0	21.406313	0	0	0	0	1.921856	3.40127	0	0
12/3/2021	0	0	0	3.670168	0.472727	0	0.341837	0	0	1.144194	0	0	0	0	0	3.51067	0	0
12/4/2021	0	0	0	0	0	0	0	0	0	0	0	0	0	0	0	19.553698	0	0
12/5/2021	4.861049	0	0	0	1.328802	0	0	5.454708	0	0	0	0	0	0	0.429949	0	0.539178	0
12/6/2021	1.855281	1.901768	0	0	0	0	0	0	0	0.577917	7.855339	0	0	0	0.852142	0	0	0
12/7/2021	0	2.528583	0	0	0	0	1.351193	0	0	0	41.708759	2.450241	0	0	0	0	0.438633	12.308263
12/8/2021	0	2.020227	0	0	0	0	0	0	0	0	14.828077	0.363598	2.40833	0	2.690372	0	0	13.29985
12/9/2021	0	0	0	0	0	3.670718	0	0.370883	0	0	4.403238	0	1.125812	0	0.459421	0	0	0
12/10/2021	0	0	1.475968	0	0	0.482458	12.441033	1.468863	0.70979	0	0	2.492744	0	0	0	0	0	0.611486
12/11/2021	0	0	3.456973	0	0.490463	0	0	0	0.597564	0	0	0.383209	0	0	0	0	2.42167	0
12/12/2021	0	0	0	0	0.481889	0	0	0	0	0	0	0	0	0	0	0	18.439528	0.374311
12/13/2021	0	0	0	1.060694	26.3071	0	0	0	0	0	0	0	0	4.981682	0	0	37.833321	0
12/14/2021	1.68168	0	1.427033	0	0	0	0	1.982903	0	0	0.356923	0	0	0	0	0	36.682991	0
12/15/2021	1.630785	0	10.494116	0	0	14.131612	0	0.636864	0.713469	0	1.574606	0	0	0	1.557321	0	0	0
12/16/2021	11.971754	0	0	1.211362	0	1.211479	0	0	0	0	0.673221	0	0	0.638344	7.151671	0	0	0
12/17/2021	0	0	0	0	0	0	0	0	0	0	0	0	0	5.914609	0.433732	0	0	1.471078
12/18/2021	0	0	0	0	0	0	0	0	0	2.618695	0	0	0	0.398365	0	0	0	1.625104
12/19/2021	0	0	0	0	0	0	0	0	0	8.664572	0	0	0	0	0	0	0	2.301658
12/20/2021	0	0	0	0	0	1.948787	0	6.782511	0	0.506597	0	0	0	0	0	0	0	5.960559
12/21/2021	0	0	0	0.415153	0	0.350811	0	0	0	1.89421	0.404968	0	0	0	0	0	0	0
12/22/2021	1.44256	0	0	0	0	0.867743	0	0	0	0	2.88649	0	0	0	0	0	0	5.724027
12/23/2021	0	0	0	0	0	0.38141	0	1.243447	0	0	24.437311	0	0	0	0	0	0.852165	0
12/24/2021	0	0	0	0	0	0	0	0	0	0	20.184875	0	0	0	0	0.831615	0	0
12/25/2021	0	0	0	0	0	0	0.74483	0	0	0	0	0.887303	0	0	0	0	0	0
12/26/2021	0	0	0	0	1.799098	0	2.377315	0	0	0	0	0	0	0	0	0	0	0
12/27/2021	0	23.46698	0	0	0.611896	0	0.808383	1.237361	0	0	0	0	0	0	5.079618	0	0	0
12/28/2021	0	28.41568	0	0	0	0.403876	0	0.53562	0	0	0	0	0	0	0	0	0	0
12/29/2021	0	0.403493	0	0	0	0	0	0	0	0	0	1.479397	0	2.194029	0	0	0	0
12/30/2021	0	0	0.586419	0	0	0	1.000464	8.154242	0	0	0	3.033587	0	0.601644	0	0	0	0
12/31/2021	0	0	7.194787	5.681495	0	0	0	0.927274	0	0	0	0	0	0	0	0	0	0
1/1/2022	0	0	0.619611	0	0	0	0	0.579274	0	0	0	0	0	0.388113	0	0	0	0.344408
1/2/2022	0	0	0	0	0	0	0	1.062479	0	0	0.793815	0	0	0.528504	0	0	0	0
1/3/2022	0	0	0.360602	0	0	0	0	0	0	1.069793	0	0	0	0	0	0	0.916766	0
1/4/2022	0	0	0	0	0	0	0	0	0	0	11.74767	0	0	0	0	0	0.959903	0
1/5/2022	0	0	0	0	0	0	0	0	1.494015	0	1.797403	0	0	0	0	0	1.300298	0
1/6/2022	0	0	0	0	0	0	0	17.44002	0	0	0	0	0	0	0	0	0	0
1/7/2022	0	0	0	0	0	0	0	0	0	0	0	0	0	0	0	0	0	0
1/8/2022	0	0	0	0	7.652197	0	0	0	0	0	0	0	0	0	0	0.364111	0	0
1/9/2022	0	0	0	0	1.413788	0	0	0	0	0	0.345264	0.697508	0	0	0.383214	0	0	0
1/10/2022	0	0	3.407352	0.376755	0	0	0	0	3.353613	0	0.297952	0.584103	0	0	0	0	0	0
1/11/2022	0	0	0	2.682384	0	0	0	0	0	0	0	0	0.306681	0	0	0	0	0
1/12/2022	0	0	0	0	0	0	0	0.741071	0	0	0	0	0	0	0	0	0	0
1/13/2022	0	0	0	0	0	0	0	0	7.321678	0	0	0	0	0	0	0	0	0
1/14/2022	0	0	0	0	0	0	0.510563	0	0.685062	0	0	0	0	0	0	0	0	0
1/15/2022	0	0	0	0	0	0	0	0	0	0	0	0	0.324801	0	0	0	0	0
1/16/2022	0	0	0	0	0	0	0	0	0	0	0.279439	0	14.925069	0	2.573726	2.261549	0	0
1/17/2022	0	0	0.300125	0	0	0	0	0	0	0	0	0	1.490573	0	0.508315	0	0	0
1/18/2022	0	0	1.151113	0	0.432166	0	0	0	0	0	0	0	0.285289	1.674041	0	0	0	0
1/19/2022	0.280262	0	3.117177	3.640854	0	0	0	0	0	0.331684	0.283693	0	0	0.286352	0	0	0	0
1/20/2022	0	0	0	0.281301	0	0	0	0	5.092167	0	0.839628	0	0	0	0	0	0	0.282364
1/21/2022	0	0	0	0	0	3.516348	0	0.581531	16.177486	0	1.447027	0	0	0	0	0.675822	0	0
1/22/2022	0	0	0	0	0	0	0	0	4.593307	0	2.187771	0	0	0	5.133814	6.978225	5.614036	2.90097
1/23/2022	0	0	0	0	0	0.986026	0	1.628827	0.710782	0	0	0	0	0	0.586997	0	3.559612	17.647459
1/24/2022	0	0	0	0.998864	0	0.327685	0	0.446832	0	0	0.287948	0	0	0	0	7.184228	0	0
1/25/2022	0	0	0	0	0	0	0	0	0	0	0	0	0	0.293578	1.266219	0.292468	0	2.038181
1/26/2022	0	0	0.830662	2.42907	0	0.783044	0.472595	4.518164	0	3.341615	0	0	0	0	0	0	0	0
1/27/2022	0	0	0	5.155472	0	2.212406	6.348393	19.171053	0.328962	3.066172	0	0	0	0	0	0	0	0
1/28/2022	0	0	0.284757	0	0	0.400319	0.377806	4.737734	0	0	0.754885	0.3828	0	0	0	0	6.005283	0
1/29/2022	0	0	1.292594	0.334171	0	0.416827	0	0.635313	0	5.890683	0	0.283428	0	0	0	0.705705	0.287682	0
1/30/2022	0	0	0	1.61659	0	0	0	0.334564	16.020071	29.998457	0.292202	0	0	0	0	17.042883	0	0
1/31/2022	0	0	0	5.749564	2.113612	0	1.035609	0.442211	3.728954	6.679272	0	0	0	0	1.254645	1.008904	0	0
2/1/2022	0	0	0	7.501023	1.180618	0	0	0.744861	0.290354	0	0	1.440332	0	0	0	0	0.480761	0
2/2/2022	0	9.641418	0	2.855818	0.734857	0	0	0	0	0	0	0.976781	2.659323	0	0	0	0.288152	0
2/3/2022	0	0	0	1.966303	0	3.455838	0	0	0	0	0	0.282172	2.778113	0	0.283026	0	0	0
2/4/2022	0	0	0	1.101499	0	0	0	0	0	0.991156	0	0	5.343303	0	5.326428	0	0	0
2/5/2022	0	0	0	0	0	0	0	0	0	0.453745	0	0	0.59655	0	0	0	0	0
2/6/2022	0	0	0	0	0	0	0	0.286158	0	0	0.293562	0	0	0	0	0	0	0
2/7/2022	0	0	2.626152	3.117803	0	0.281603	0	1.045605	1.395182	0	5.733476	0	0	0	0	0.2947	3.798008	0
2/8/2022	0	0	2.652255	0.288721	0	0	0	0	1.421389	0	15.722919	0	0	0	0	0	1.476348	20.89924
2/9/2022	0	1.015758	5.276883	0	0	0	0.678672	0	0.558382	0	1.174046	0	0	0	0	0	5.719328	13.168574
2/10/2022	0	0	0	0	0	1.600279	0	5.242887	0	0	0	0	0	0	0	0.496359	0.375712	1.274262
2/11/2022	0	1.649782	0	0	0	1.17908	0	0	0.281433	0	0	1.029201	0	0.444598	0	0.500959	9.098228	0
2/12/2022	13.912119	11.470173	0	0	0	0	0	0	0.346473	0	0.298972	0	0	0	0.438955	0	0.438955	0
2/13/2022	10.013558	8.225986	0	7.950149	0	6.077155	1.585503	0	2.079564	0	0.557768	0	0	0	0	0	0	0
2/14/2022	15.738647	6.928124	0	0.280464	0	1.663682	4.305699	0	0	0	0.289291	0	0	0	0.610759	0	0	9.707933
2/15/2022	4.715706	9.096962	0	0	0	0	4.179155	2.31522	0	0	0	0	0	0	0	0	0	3.554615
2/16/2022	22.107691	0.56879	0	0.287451	0	0	0	3.321797	2.067442	0	0	0	0	0	0	0	6.32905	0.646615
2/17/2022	5.45794	0	0	0	0	4.10851	0	2.850055	7.759554	0	0	28.852221	0	0	0	1.856647	2.572355	0
2/18/2022	4.7233	0.400733	0	0	0	3.084834	0.38866	0	6.346146	0	0	25.667562	0	0	0	0	0	0
2/19/2022	1.60683	0.502053	0	0	0	0	0	0	0	0	0	0	0.589618	0	0	0	0	0
2/20/2022	0	0	0	0	0	0	0	0	0	0	0	0	0	0	0	0	0	0
2/21/2022	0	0	0	2.298891	2.928865	0.494752	0	0	0	0.454645	0	0	0	0	0	0	0.335836	0
2/22/2022	0.825978	0	0	0	0	0	0	0	0	0.660827	0	0	0	0	0	0	0	0
2/23/2022	13.367327	0	0	0.647642	0	0	0	0	0	0	0	0	0	0	0	0	0	0
2/24/2022	1.030569	0	5.201238	0	0	0	0.564584	0	0	0	0	0	0.281466	0	1.920733	6.390051	0	0
2/25/2022	0	0	0	0	0	1.74378	0	0	0	0	0	0	0	0	0	0	0.514318	0
2/26/2022	0	0	0	0	0	0	2.037412	0	0	0	0	0	0	0	11.153111	0.519626	0	0
2/27/2022	9.379088	0	0	0	0	0	1.243406	0	0	0.483874	0	0	0	9.229917	5.557818	0	0	0
2/28/2022	0	3.344825	0	0	0	0	0	0	0	0	0	2.641547	0	1.058168	0	1.03939	0	0
3/1/2022	0	0	0	0	1.812305	0	0	0	0	0	0.621571	6.208677	0.305264	0	0	0	1.842409	0
3/2/2022	2.191456	0	0	0	4.442425	0	0	24.033066	0	0	0	5.884047	0	0	1.147429	0	0	0
3/3/2022	0	1.980174	0	0	8.437739	0	0	18.898611	0	0	0	6.010792	0.945623	0	0	50.895458	0	0
3/4/2022	2.958058	1.335916	0	0	0	0	0.808724	0	2.904409	0	0	0	0.899961	0	0	22.760246	0	0
3/5/2022	13.917616	0	0	0	0	0	0	17.829102	0	0	0	0	1.87558	0	0	11.432004	0	0
3/6/2022	0	0	0	10.506886	0	0	0	0	0	0	0	0.340206	0	0	0	0	0	0
3/7/2022	2.516073	0	0	3.090545	0.453611	0	0	0	0	0	0	0	0	0	0	0	4.695695	0
3/8/2022	0	0	0	42.279613	6.168158	0.343325	0.654763	0	0	0	0	0	0	0	0	0	0	0.444048
3/9/2022	0	0	0	9.609183	0	0	0	1.756822	0	2.080704	0	9.390331	0	0	0	0	0	0
3/10/2022	0	0	0	0	0	2.020322	0	0	0	2.099442	0	1.895484	0.367088	0.606733	0	0	0	0
3/11/2022	0	0	0	1.539009	0	7.811209	0	0	0	2.634307	0	0	1.477312	3.793741	4.745395	0	0	0.495904
3/12/2022	0	1.120198	0	0	0	0	0	0	0	0	0	0	0.287927	0	0	0	19.078684	0
3/13/2022	0.340815	6.264269	9.0624	11.660677	0	0	0.325786	0	0	3.623679	0.665026	0	0	0	0.340206	0.303401	2.229534	0
3/14/2022	0.368861	3.006524	6.775976	0	0	0.559896	0	0	0	0	0.675096	0	1.034086	0	1.684474	0	0.298658	1.727677
3/15/2022	0	0	11.472062	0	0	0	0.619513	0	0.354497	0	0	0	8.114849	0.416404	0	0.34109	0	0
3/16/2022	0	0	0	30.744413	0	0	15.712173	0	0.60328	0	0	0	2.612751	0	0.430124	0	0	0
3/17/2022	0	0	0	0	0	1.664239	0.555532	0	0.330892	0	0	0	2.69237	0	0	0	0	0.641258
3/18/2022	0.292491	0	5.077438	0.294162	0	0.286494	0	0.280758	0	0	0.39596	0	5.498568	0	7.250347	0	1.7548	0
3/19/2022	0	0.464467	0	0	0	0	7.103469	5.844868	0	0	0.362075	0	1.527432	1.012536	2.643035	0	21.088165	18.20207
3/20/2022	0	4.822273	0	10.824924	0	0	0.452732	4.797852	21.856462	0	0	0	4.180078	5.45843	0	0	0.331405	2.57928
3/21/2022	0	0	0	4.082588	0	0	0	0	7.869007	0	0	5.173558	12.837536	1.625227	0	0	0	2.267506
3/22/2022	0	0	0	2.012667	0	0	3.086812	0	2.947597	1.48168	0	19.917452	0.461492	0.771653	0	8.96423	0	0
3/23/2022	0.757729	0	0	0	0	1.152356	0.657625	0	0	2.502043	0	1.324322	5.66025	0	0	0	9.338976	0
3/24/2022	9.750893	1.521301	0	0	0	3.117578	0	0	0	0.352878	0	17.823095	8.929491	0	0	0	4.523054	0
3/25/2022	7.23069	2.768063	4.46149	0	13.143199	0.68358	0	0	0	0	0	21.345911	0	0	0	0	9.311765	0
3/26/2022	19.319195	0	0	0	0	0	0	0	0	0	2.273465	0	0	0	15.870299	0	0	0.462411
3/27/2022	4.377254	11.940882	0	8.760537	0.885417	0.538703	0	0	0	0	0	0	0	0.749607	0	0.2891	0.918619	0.558167
3/28/2022	0	30.899988	0	2.618077	0	0	0	0	0	1.922907	0	0	0	3.281613	1.369313	0	0	0.452723
3/29/2022	19.179844	0	0	0	0	0	0	0	0	1.06463	0	0	0	0	0	0	0.501625	0
3/30/2022	37.554893	0	0	12.919548	1.974548	0	4.176556	0	0	8.950454	0	0	25.450251	1.848577	0	0	0	3.456305
3/31/2022	68.01416	0	0	1.917299	11.709434	0	0.439501	0	0	1.809865	2.747061	0.465688	2.694061	0	0	0	0	1.184622
4/1/2022	14.666083	0	0	0.614577	0.398851	0	0.47602	0	0	0	15.065756	0	0	0	0	0.324094	0.909391	0
4/2/2022	0	0	4.028333	0	0	0	0	7.876778	1.112564	0	0	0	18.375742	0	3.935983	6.028443	7.175727	0
4/3/2022	4.158597	0	0	0.501794	0.361837	0.88188	0	33.786133	3.505011	0	0	0	14.342098	0	0	3.480939	0	0
4/4/2022	0.706879	0.311363	0	0.624493	1.011698	0	0.568869	0.586636	1.083671	0	0.310706	0	3.286276	0	0	42.91576	0	0
4/5/2022	0	0.396802	0	0	3.610867	0	8.042904	0	0.920704	0	0	2.46849	0	0	0	23.525017	0	0
4/6/2022	1.252074	1.123405	0	0	4.1206	0	3.736874	0	0	0	0	0.987127	6.711133	0	1.365756	20.894825	0	2.21414
4/7/2022	1.219461	0.965328	0	0	0.340679	0	0.736015	0	0	1.042853	0	0	9.275466	0	8.17194	0	7.144878	0
4/8/2022	0	28.624186	0	0	0	0	0	2.821295	8.483418	12.428144	5.938834	0	0	4.382799	23.114397	0	18.783976	23.461479
4/9/2022	4.809338	18.361652	0	0	0.905786	0	0	0.695022	0.455983	3.313017	0.559395	0.778783	0	0	0.946552	8.907619	0	1.3156
4/10/2022	0	2.79017	0	0	0.365751	2.93409	0	0	0	0	0	2.668021	0	0.675518	0.763731	23.869215	0.284918	0
4/11/2022	1.208185	0	0	0	0	19.848158	0	0	0.490634	0	0	0	0	0	0	0.738591	0	0
4/12/2022	4.048954	0	1.301706	0	0	3.050335	0	0	0	6.971481	0	0	0.693772	0	0	6.022895	0	0
4/13/2022	6.699752	9.730847	0	2.46465	0	0	17.98023	0	0	14.738084	0	0	0.635187	3.202018	0	0	0	0
4/14/2022	0.367946	0	0.305044	7.819209	0.511728	0	4.320595	0	0	35.916206	0.717959	0	0	0.567286	0	0	0	0
4/15/2022	3.994692	0	0.597361	1.361076	0	0	0	0.335271	0	15.880423	0.346905	0	0	0.458073	0	0	0	0.383231
4/16/2022	0.530358	0.63572	4.857176	0	0	0	0	0.405744	0	0	0.434499	0	0	0	0	20.281784	0	0.288274
4/17/2022	0	4.218003	0.376957	0	2.726054	0	0	0	0	0	1.717147	13.152205	4.246814	0	1.205324	27.44585	0	0
4/18/2022	0	0	0.459664	0	2.790725	0	0	0	0	0	5.722269	0	3.604051	0	1.939627	6.212136	0	0.745662
4/19/2022	0	0	0.538615	0	1.885873	0.470894	0	1.117815	0	0	1.546103	20.820007	8.986577	0	6.786603	0	0	4.959754
4/20/2022	19.370745	0	0	6.032508	0.538459	0	0	0.512501	0	0	0	2.260651	2.948772	0	0.312877	0.325943	3.962466	0
4/21/2022	4.894249	1.297715	0.668289	0.710921	0.869388	0	0	0.82491	0.312822	0.690182	3.289186	0	0	0	0	0	2.275821	0
4/22/2022	6.572733	8.237842	8.874842	0.288387	0	0	0	1.398328	0	1.240467	13.407423	0	0	0	0	30.461782	0.746689	0
4/23/2022	6.109866	1.293696	0	13.552959	4.590017	0.321711	0	0	0	0	22.454191	0	0	0	0	0	0	0
4/24/2022	2.303436	0	0	2.078811	13.73823	0.55604	0.299631	0	0	0	4.538682	0	0	0	0	1.059156	0.518614	0
4/25/2022	0	0	0	0	0	0	0	0	0	0	4.688962	0	0.689956	2.769513	0	0	2.564178	0
4/26/2022	0	0	0	0	0	0	10.066112	0.389094	0	0	0.283164	0.42781	0	0	0	0	0	0
4/27/2022	24.584766	0	0	10.123351	0	0	10.857684	0	0	0	0	1.586739	0	2.22803	0	0	0	0
4/28/2022	0.772122	0	0	9.657707	0	0	0	6.730957	0	0	0	5.322266	0	1.609796	0	0	0	0.312788
4/29/2022	4.444351	0	0	0.444729	3.875136	0.376492	0	3.752177	0	0	14.38477	0	0	0	1.064581	0	2.767618	2.130764
4/30/2022	24.874973	0	0.894894	0	5.645451	25.119888	0	0	0	1.271049	1.158455	0	0.358255	0	1.79616	0	0	3.734612
5/1/2022	16.408222	11.652986	36.850067	0	1.970448	2.476226	0	0	1.338147	16.023886	0	0.608102	13.014261	0	0	0	9.309326	0.991522
5/2/2022	0	12.032391	2.724998	0	0.987604	0.809471	0	0	1.242907	9.248189	0.546935	5.889528	0.442259	0.447006	0	2.4659	0.434597	0
5/3/2022	0	18.672195	0	0.306913	0.344558	0	0	0	0.332428	9.059041	2.916946	0	0	6.97207	0	23.560741	0	0
5/4/2022	4.92377	18.785686	12.035499	0	24.073397	0	0	0	0	0.692592	21.93688	0	0	28.112562	0.322508	10.946289	0	0.329418
5/5/2022	0	0	0.451618	0	3.299397	0	0	0	13.566908	9.822042	0.346827	32.953438	0	25.426613	0	6.42527	0	7.439824
5/6/2022	0	1.310138	0	0	0	0.79208	2.425674	0	31.624462	27.796141	0	1.219122	0	4.586015	0	12.039971	0	13.331795
5/7/2022	0	19.92123	1.35974	0.399023	0.324825	0	1.867099	0	0	5.623704	19.918613	0	2.428221	1.25778	0	0.331424	0	0
5/8/2022	0	13.873359	0	1.70241	0	9.500816	0	24.072111	2.01725	0	0	0	0	0	0	0	0	0
5/9/2022	0	19.95229	0	25.592251	0	0	0	0	12.226947	0	0	5.011698	0	0	6.123649	0	0	0
5/10/2022	6.183183	1.742493	0	0.30781	14.024689	1.467173	1.229507	0	0	0.390427	3.047545	37.666222	1.754103	0	4.275507	3.732456	0	0
5/11/2022	10.81124	13.27049	0	1.695923	2.197205	1.334426	0	0	0	0.385982	0	43.46368	0.366304	0	0	26.565363	0	0
5/12/2022	10.313886	19.762796	0	0	14.521091	4.538989	0	0	0	0.82023	0.352443	2.350621	0	1.473121	0	28.867296	0.315211	0
5/13/2022	1.609983	12.894571	0	0.374343	0.563016	11.607031	1.470846	1.416558	1.389379	0	0.593601	0	0	11.651375	0	31.807215	0.608336	0.331578
5/14/2022	0	19.976898	0	0.757483	0	0.377132	2.041543	13.284787	0	0	12.429817	0	0	1.521599	0	28.401249	0	1.421348
5/15/2022	0	12.921156	0	2.957007	8.836196	0	0.323002	32.476982	0	0	2.88232	7.43769	0	0.629317	0	10.301804	0	12.932224
5/16/2022	0	2.14532	0	16.842527	3.894375	1.143263	0	0.565873	0	11.889416	1.335977	5.080809	0	0	0	0.86247	0	10.932287
5/17/2022	0	0	4.714942	35.030144	2.063021	12.414942	0	0	0	0.380659	2.372556	0	2.037422	0.295309	6.441639	0	0	0
5/18/2022	0	0	0	0.50596	8.029916	13.289866	1.328774	0	1.890227	0	0	0.89274	3.194044	0.692261	3.524444	1.383495	16.906834	0
5/19/2022	0	0.302858	0	1.865512	3.85464	0	2.023242	0	8.943846	0	0	0.529202	0	15.61272	0	0	6.947579	0
5/20/2022	0	0	0	15.599196	1.767324	0.420154	0.318885	14.102942	0	0	14.151953	0	0	0	0	0	2.789964	0
5/21/2022	5.267302	0	19.308031	24.657789	3.932435	21.592083	5.094572	0	0	0	45.090229	0	0	0	0	0	0	0
5/22/2022	1.329946	0	2.133778	0	2.188071	0	0	0	0	0.466341	0.740385	0	0	0	0.369305	0	0	0
5/23/2022	3.70413	17.876709	17.586067	0	0	0	0	0	2.605486	0	0.509697	9.126188	0	22.702568	7.36875	0	0	0
5/24/2022	0	24.767912	22.288139	16.538048	0	0	0	0	0	0	3.251223	4.678504	1.928229	4.48841	27.208338	0	52.182777	7.766062
5/25/2022	0	32.292809	2.358289	37.54137	0	0	2.786742	0	0	3.651779	10.805315	4.643252	0	0.450412	21.043348	2.060508	1.316238	0
5/26/2022	0	6.411479	0.51062	10.144384	0	0	0	0	0	21.181026	8.457316	0	3.265413	0	0	18.221394	0	0
5/27/2022	0	0	0	2.404314	0	0	0	0	44.466991	5.164741	0.420025	0.737327	18.425245	0.596308	0.647692	0	0	0
5/28/2022	13.683743	0	0	5.537585	0	0	0	8.017885	0	0	1.770411	0.32926	12.432871	0	0	3.494893	1.580795	0
5/29/2022	2.344271	0	0	0	9.664784	0	0	2.301872	0	0	0	5.07487	6.533587	0	0	0.525797	0	0
5/30/2022	0	2.086939	0	0.493021	6.137725	31.737919	1.377644	2.324842	0	1.615451	0	0.281126	2.910559	0.322649	0	23.039413	1.432429	2.592093
5/31/2022	0	1.24391	0	0.457026	3.146714	49.192974	0	1.823769	3.481813	7.307217	4.493009	0	33.129475	3.685181	0	50.637817	16.445608	0
6/1/2022	0	0.709026	3.309816	36.806973	0	6.046618	0	1.034895	0	0	7.966455	0	4.0299	0	0.695761	5.707342	0	0
6/2/2022	6.106947	1.23135	0.609549	6.974772	0	1.430373	0	5.067419	1.458098	0	0	0	0	0	1.26986	11.82005	0	0
6/3/2022	52.22728	5.68215	1.227744	0	0	0	0	52.543705	24.094515	1.540143	0	0	0	0	0.834581	8.672063	1.46137	0
6/4/2022	4.667048	56.845226	1.689859	0.472553	0	0	0	15.358887	2.653015	7.43129	0.599597	0	0	0	0	7.046879	39.439182	0
6/5/2022	2.319712	23.789104	0.62403	9.413774	0	0	0	0	5.897172	13.651082	3.413833	17.46867	1.288466	10.787059	0	0.820106	2.893909	8.655236
6/6/2022	0	6.251004	0	1.435122	0.558837	0	0.4501	0	45.923298	1.12522	0	12.137551	1.5365	0	5.231784	0	0	12.458653
6/7/2022	1.157084	0.575682	0	0	0	0	32.488876	0	1.848136	0.684846	0	14.794281	0	18.96702	10.325606	0	0	0
6/8/2022	10.464938	0.746522	2.258713	0	0	2.248627	6.40635	1.020809	0	9.430161	0	40.995064	0	0	13.670406	0	0	0.407245
6/9/2022	0	0	0.625499	14.479072	14.182895	1.347276	1.74979	15.357373	1.052525	7.53374	9.827362	9.812632	0	0	3.951545	0.367757	0.865728	1.341677
6/10/2022	0	0.83	0	15.478036	0	2.35341	0	60.719048	3.033081	51.203411	0	1.05814	0	0	15.717654	0	7.329357	15.85192
6/11/2022	0	1.896413	0	16.591122	0	0	0	33.556332	0.347922	38.116375	0	17.618238	0	0	32.434597	1.730857	15.564143	1.931493
6/12/2022	0.357603	0	0	0.618342	0	0	0	12.805114	1.970799	12.084446	14.155736	10.891977	0	0	0	0	9.026499	0
6/13/2022	8.530841	0	0	0	0	0	0	16.717581	0.618695	0	9.563314	4.816643	0	0	0	8.799001	0	0
6/14/2022	32.443558	5.448667	0.307323	2.672326	0	1.108576	0	7.956703	3.597796	0	0.393442	0	0	0	0	0	9.144824	0
6/15/2022	4.919885	5.938154	4.913513	14.197789	0	0.490979	0	1.163303	3.9731	0	0	5.794219	0	0	0	0	0	0
6/16/2022	0	8.546907	17.932747	0.939726	11.566582	0	0	0	0.426948	0	4.607403	0	0	4.048191	0	0	25.412817	6.288441
6/17/2022	0.368536	6.582739	27.759909	0	4.336058	0	5.049115	3.689773	1.024622	0	37.486923	0.927266	0	2.163848	17.717978	0	14.464004	1.684027
6/18/2022	0	15.432721	6.178661	0	0	0	12.853228	1.661423	0	0	11.208074	0	0	0	22.427645	0	0	1.82408
6/19/2022	0.545659	13.877487	18.334406	16.050217	0	0	0	1.310991	2.058909	0	1.736026	0.53235	7.011444	0	0	0	0	4.85792
6/20/2022	18.997862	0	15.701244	0	0	0	0	0	4.899317	0	2.26729	0	0	1.033857	0	0	0	2.38723
6/21/2022	0	0	5.38136	0	3.247998	0	0	0	13.679245	0	1.36882	1.066893	0.590846	22.199913	18.638811	0.386879	0.916325	0.372939
6/22/2022	0.679892	5.070529	13.148543	0	1.550714	0	0	0	8.857214	0	4.778313	18.708673	1.325441	0.632835	1.421798	0	0	0
6/23/2022	3.275322	18.74876	22.310387	2.375384	6.10246	0	0	12.092516	10.402757	0	0	0	0.458377	0	17.221216	1.588241	0	0
6/24/2022	13.040855	7.82507	4.916584	7.524753	5.110184	0	1.652857	2.751	3.681838	0	1.074095	0	0	0.803126	0	3.84505	0	0
6/25/2022	9.50344	18.669668	0	18.881035	6.291531	0	2.372591	0.436242	0.593091	0	0	0	12.124948	0	0	10.901252	0.452333	1.694113
6/26/2022	18.484856	4.604453	0	2.60501	11.026638	1.179926	12.695821	0	0	0	0	0	12.681964	2.505136	0	4.818739	6.711441	2.138535
6/27/2022	7.547827	0	0	0.49653	6.380119	14.468124	0.695192	0	0	0	4.428552	2.341456	7.004245	15.55374	0	0	0	0
6/28/2022	16.264902	3.104597	3.544492	0.91261	1.974324	6.529244	0.742932	0	0	0	20.462273	5.84379	1.877158	0	0	0	0	0
6/29/2022	30.895216	10.315282	0	13.16958	9.390013	9.65779	6.242957	1.391741	0	0	1.180882	21.232513	2.743173	12.818068	0	0	2.486095	0
6/30/2022	18.165018	12.408705	0	20.302073	1.312708	7.715854	1.029805	4.205154	0	0	0	1.301524	0.31026	0	35.591286	1.544346	11.361491	0
7/1/2022	0	1.594409	0.747514	7.771707	0	0	0	0	0	0	17.161846	0	1.187473	0	16.319319	27.621092	0.42659	0
7/2/2022	0	0.506136	0	1.698836	0	0	0	0	0	0	16.242149	0	6.15258	0	0	6.804484	0	0
7/3/2022	0	0	0	0	0	0	17.436432	0	0	0	8.120429	0	3.718396	0.280273	16.268074	16.399117	0	0
7/4/2022	0	0	0	0	0	0	0	0	0.592692	0	6.406792	0	0.299475	0	7.153682	12.991537	8.509781	0
7/5/2022	0	0	0	0.347521	0	0	0	0	1.450876	0	0	0	3.624806	3.558218	9.098184	0.679405	13.893872	0
7/6/2022	0	3.91212	0	14.238808	0	0.874622	16.525438	0	1.759564	0	0	0	0.497625	14.566977	19.121626	0	1.785062	0
7/7/2022	0	10.616247	0	5.268614	9.956426	2.324863	10.123659	0	0	0	0	0	0.310997	1.802875	39.356045	1.357412	0	16.311644
7/8/2022	18.45438	9.50537	0	2.307965	3.720511	0	0	0	0	0	0	0	0	20.226915	0	1.11395	0.616471	17.90027
7/9/2022	28.781214	11.68551	1.706378	36.207497	0.315164	0	0	0	0.294486	0	8.966002	0	0	4.168926	7.728743	0	0	0
7/10/2022	78.865425	9.215009	7.873213	17.024078	0	0	0	0	0	0	2.75206	0	11.40502	0	0	0	0	3.035975
7/11/2022	9.08725	27.862707	0	1.401021	11.223249	1.638784	0.549693	0	0	0	11.138371	0	0.305319	0	4.167122	0	0	12.073684
7/12/2022	1.137304	3.931954	0	0	0	17.235792	0	0	0	0	0.441507	1.234345	0.331051	0	0	0	0	13.858281
7/13/2022	3.938824	0.542369	0	0	0	6.274613	0	0	0.344578	0	0	3.957498	0	0	0.407217	0	0	0
7/14/2022	11.238791	0	0	0	1.311862	9.517123	0	0	0	0.413474	0	1.669271	0	2.679355	0	0	4.464241	0
7/15/2022	11.584483	0	0	0	0.459023	6.455928	0	0	0	2.151227	0	0	0	0	0.702298	3.289215	3.134523	0
7/16/2022	24.909344	0	0	0	6.654909	40.495365	0	2.525937	0	6.17229	0	4.069217	0	0	3.324372	0	0.879405	0
7/17/2022	25.004076	0	0	7.11303	0	4.619285	4.579989	6.59578	4.391629	2.221224	0	21.761044	0	0	0.757064	16.291395	2.836801	0
7/18/2022	24.982641	0.848963	0	14.703356	0	29.607822	0	1.224473	5.472356	0	0	0	0	5.843519	0	28.838566	22.386869	0
7/19/2022	12.962867	5.168561	5.557374	17.278082	0	27.068111	20.938772	0	7.808119	0.45008	7.622313	0.31661	0	2.729327	0	4.419548	0	0
7/20/2022	0.894222	7.330136	0	0	0.719033	17.554947	0.885849	0	0.463955	0	11.428133	0.649754	0	0.596985	11.208521	1.864985	0	2.200967
7/21/2022	1.298713	28.874146	0.961448	0	1.332139	18.953188	5.308115	0	2.626769	0	3.208659	0	0	0	1.29684	0	0	0
7/22/2022	12.333925	5.202953	0.4592	0	0	16.890972	10.604011	0	10.1583	0	0	17.482355	0	0	9.988172	6.338939	6.94499	0
7/23/2022	0	0	0	0	4.247192	0.32334	1.438183	0	3.368818	0	0	18.852953	16.586123	0	13.428383	6.949473	0.351323	0
7/24/2022	24.188107	0	0	0	7.712583	1.707106	75.697296	0	0	0	18.791138	4.716999	8.190066	0	1.490697	0	1.228488	0
7/25/2022	12.874332	0	0	0	0	0.634317	1.154722	25.841158	0	0	4.878564	0	0.893581	0	0	0	9.964316	0
7/26/2022	10.556799	0	2.971456	0	0.412925	0.545899	0	50.095425	0	0.704661	4.809752	0	0	2.402745	10.793059	0	0	0
7/27/2022	0	0.715704	7.773037	0.946542	0	7.86376	0.287033	0	8.559436	0	14.222758	0	4.885431	0.636181	2.59816	0	0.817607	0.669226
7/28/2022	0	0	0	0	0	0	0	0	0	1.389641	42.46521	0	12.769397	0	22.782768	0	34.374821	0
7/29/2022	0	0	0	0	0	0	2.828219	1.323155	0	2.216728	35.25919	0	25.509535	4.739836	2.242847	0	0	5.752208
7/30/2022	0	0	0	28.082062	0	11.271993	6.519021	1.81225	1.081515	10.372608	18.094475	0	12.028502	18.430056	0	0	0	5.88546
7/31/2022	0	0.447008	0	0	0	7.997338	0.283903	0	6.022097	10.494341	10.528188	0	19.616249	31.826065	0	0	8.327942	0
8/1/2022	0	1.582711	0.881579	0	0	24.310291	5.210724	0	3.029941	7.703026	10.165385	0	10.468971	3.178843	0	0	51.064857	0
8/2/2022	0	1.57349	0	3.885926	5.449549	37.960587	1.919278	0	0.702351	0.293351	1.713669	0	6.361094	0	3.089	0	1.542312	0
8/3/2022	0	11.345234	0.295113	0.624741	0	0	0	0	0	0.522208	10.228328	0	7.565425	0	2.754298	0	0	0
8/4/2022	0	13.492865	0.563587	8.853401	1.786012	2.05085	0	0	0	12.983681	3.594934	1.238314	3.839362	6.477722	0	0.323521	0	5.911006
8/5/2022	0	3.054927	0.279675	0	18.712	1.193036	8.285876	0	0.754912	9.888407	23.323385	0	0	13.921649	0	7.308572	0.549767	1.139659
8/6/2022	0	4.338138	0	0	18.886372	0	2.266587	0	0	6.136361	1.197373	0	0	3.096503	0	9.569257	1.263543	0.513592
8/7/2022	0	0	0	0	4.881688	0.71599	0.290203	3.578591	0	15.488048	0	0	0.380799	1.17071	0.734244	27.889008	0	4.322108
8/8/2022	0	1.327763	3.927408	7.470562	36.159382	0.578561	1.62483	11.73986	0	18.296227	0	6.332551	0	0	0	18.150309	0	9.348927
8/9/2022	0	0	5.860694	26.867586	19.982189	7.597373	3.517437	58.877285	0	17.88405	8.397981	3.345204	0	0	0	9.211484	0	18.201115
8/10/2022	0	0	0	22.302631	5.078524	7.152179	2.69719	0	0	16.374695	9.991033	1.086067	0	0	0	0	2.19032	9.530177
8/11/2022	0	0	0	0.615439	2.582936	5.580923	0	0	0	0	0	0	0	0	1.685344	0	1.684201	0
8/12/2022	0.702729	0.346296	7.243691	14.678571	7.947111	4.376563	0	2.336187	16.261038	0.674775	18.791349	0	0	1.323223	0	0.585705	0	0.288632
8/13/2022	0	0	0.334629	8.869371	3.806097	0.677031	1.691683	1.203919	8.333416	0	35.989849	1.285743	0	3.173172	0.923037	0	0	0
8/14/2022	0	0	0	22.318798	0.797558	0	0	0	9.096654	0	14.091869	4.2766	1.113042	0	4.975388	1.648461	0.946229	0
8/15/2022	2.351324	0	0	5.075122	0.529543	0	0	0.479864	14.529113	0	4.193999	6.988462	0.746513	0	0.905533	0	0.293228	0
8/16/2022	0	0	0	11.154546	1.984069	0	0	0	1.967643	0	0.374433	2.809026	0.342729	0	0	0.495195	0	0
8/17/2022	0	0	0	1.560688	0	0	1.546682	1.159525	0.288133	0	0	0.492309	10.810961	1.002295	38.514996	0	0	0
8/18/2022	2.021739	0	0	0.371365	0	0	0	0.318962	13.132073	0	0	0	0	1.97791	16.8339	0	4.155207	0
8/19/2022	0.654269	0.487406	0	0	0	0	0.301513	2.537768	1.055093	0	0	0	0	0.99278	0	0	0.826179	0.599961
8/20/2022	0	0	0	2.216944	0	2.261789	0	1.117811	0	0	0	0	0	0	0	1.819405	0	0
8/21/2022	0.319763	0	0	22.868891	0	0	0	0	0	0	0	0	0	0	0	4.458124	0	1.071204
8/22/2022	0	0	0	14.541356	0.289459	0	0	0	0.832332	0	0	0	0	0	6.071723	9.615997	0.631889	1.816802
8/23/2022	0	19.405176	0	0	13.232	0	0	0	2.229582	0.395005	0	0	0	0	4.160941	21.640108	0	0
8/24/2022	0	1.155943	0	0	2.202978	0	0	1.44241	1.746579	14.256219	0	0	0	0	1.415902	0	0.743085	0
8/25/2022	0	0	0	34.713051	0	0	0	0	1.025166	0.864072	0	0.927106	0	1.843417	4.812891	0	0	0
8/26/2022	0	0	0	2.229472	0	0	0	0	1.671235	0	0	0.307384	0.716005	24.442373	1.660161	0	0	0
8/27/2022	0	0	0.569109	20.948296	0	0	0	0	2.14529	0	1.470662	0.425888	2.420132	25.571697	40.193333	6.030032	0	0
8/28/2022	0	0	0	30.830883	0.313643	0	7.208344	6.131279	15.766925	0	3.385986	0.383875	4.360773	0	2.448398	0	0	0
8/29/2022	0	0	0.452444	18.845844	4.065389	0	1.671934	42.521988	2.171716	0	0	0.659793	3.138262	0	1.608012	0	0	0
8/30/2022	0	3.214097	0	0	0.871855	0	46.731186	0.564954	0	0.957422	0	0.500941	7.990608	0	0	0	0	0
8/31/2022	0	0	0	0	0	0	3.301005	0	0	0	0	0.337646	22.470123	0	0	0	0	0
9/1/2022	0	0	1.120278	17.120789	0	0	0	0	0	0	1.822316	0	3.585438	0.813274	0	3.092317	2.739061	0
9/2/2022	0	0	5.648039	0	0.298867	0	0	0.543916	0	0	0	0	0.345803	1.78058	0	3.573197	0	0
9/3/2022	0	0	0.34415	0	0	0	0	3.710348	0	0	0	0	0.41216	2.057073	0	0.722329	0	3.26017
9/4/2022	0	0	0	0	10.904952	0	0.940329	6.682616	0	0	0.726102	0	0	0	0	29.533623	0	0
9/5/2022	0.596976	0	0	0	0	0.703075	7.054031	2.046002	0	0	9.128496	0.698693	2.660273	0	1.657714	17.388685	2.075398	0
9/6/2022	0	0	0	22.163162	0	0	0	0	0	0	46.074455	4.980521	0	0.675631	5.645047	1.233858	0	0
9/7/2022	5.919678	0	0	5.835072	0.465866	0	0	0	0	5.88161	18.173872	10.330687	0	0	0	11.356422	2.306072	1.68992
9/8/2022	0	0	0	16.878887	0	0	0	0	4.840203	6.097501	18.119761	7.919428	0	0	0	1.984446	0	12.918056
9/9/2022	0	0	0	0	0.300768	2.2867	0	0	3.773924	0.304913	0	2.344645	0	0	0	0	0	38.55949
9/10/2022	0	0	1.392249	0	0.618239	12.225938	0	0	0.645396	0	0	7.139897	0	0	0	0	0	27.914818
9/11/2022	0	0	0	0	0	3.606399	0	0	0.540424	0	0.375241	0.926378	0.394595	0	0	0	0	3.960255
9/12/2022	0.955732	1.377517	0	0	3.317899	0	13.68737	0	2.292682	0	0	0	0	0	2.383731	0	0	0
9/13/2022	0	20.513626	3.406228	1.848588	0.937367	0	0	0	0	0.316073	6.927387	0	0	8.637682	4.764577	11.604008	0	0
9/14/2022	0	44.946819	2.438848	27.569611	6.008849	0	0	0	0	0.878911	7.097511	0	1.127655	7.541304	3.321588	41.714939	0	0
9/15/2022	0	5.65551	2.087497	11.316646	3.611491	0	0	0	0	0	0	0	0	0	0	0	0	0
9/16/2022	3.941265	0	0	8.657293	4.874101	0	2.750713	0	0	0	0	0.740447	0	0	0	0	0	0
9/17/2022	0	0	0	0.861165	0	0	12.621952	0	0	0	2.012572	1.43421	0	0	0	0	5.390184	0
9/18/2022	0	3.297576	0	0	0	1.026039	0.544563	0	0	0	8.477675	0.342193	0	0	0	0	21.966255	0.877108
9/19/2022	20.485554	19.73105	0	0	0	5.766691	0	0	0	0	0.329398	0	0.62261	0	28.319822	0	3.787935	0
9/20/2022	58.921566	0.318685	0	4.228002	0	0	0	0	0.518484	0	0	0	0	0	0	0	6.875549	0
9/21/2022	43.635361	0	0	0	1.612525	0	0	0	0	0	0	9.964154	17.355402	0	0	6.204728	0	6.016364
9/22/2022	19.29826	0	0	0	0	0.713633	26.867464	0	0.537803	0.473349	0	9.939897	1.443836	0	0	9.778833	0	0
9/23/2022	6.186624	0	0	20.442869	0	0	4.427898	0	0.529181	14.132225	26.247538	12.563024	1.094207	0	0	43.117069	0	0
9/24/2022	0	0	0	37.925774	0	0	38.391441	0	0	1.008748	0.369847	0.569339	3.139982	0.875515	0.906066	12.30654	0	0
9/25/2022	0	0	0	14.97264	0	0	5.647001	0	0	0	4.027267	0	0	0	0	19.620878	0	15.377734
9/26/2022	0	0	0	0	0	0.583859	0	0	0	0	21.484085	0	0	0	0	1.674424	0	0
9/27/2022	0	0	0	0.512524	0	0	0	0	11.305763	0	32.748005	9.702549	0	0	0	2.283846	10.419749	0
9/28/2022	0	0	0	0.926084	0	0	0	0	2.40109	1.219443	0	0	0	3.778172	0	2.596342	0.366257	0
9/29/2022	0	0	0	3.327755	5.631425	0.407343	0	4.800288	0	3.484536	0	0	0	0	8.217729	0	0	0.64514
9/30/2022	0	0.726628	0	15.611683	2.613517	0	0.546192	12.780395	0	9.142179	0	0	0.282366	0	33.890739	0	0	0
10/1/2022	0	0	0	0	0	0	0	11.214702	4.946435	8.485689	0.369904	0	0	0	0	0	0	0
10/2/2022	0	0	0	0	1.360333	0	0	1.274106	8.501873	0	1.806243	0	0	0	0	0	0	0.360764
10/3/2022	0	1.740527	0	0	7.903751	0	0	0.457927	0.315944	0	0	0	1.021818	0	21.257854	1.313927	1.027742	0
10/4/2022	0	0	0	0	0	0	0.445872	5.285378	0.709936	0	0.302846	0	0.605303	0	3.059489	0	2.447265	0
10/5/2022	0	0	0	0	0	0	4.294472	0.495367	4.239498	0	15.550647	0	0	0	0	3.212985	29.917459	1.379112
10/6/2022	0	0	0	0	0	0	18.569658	47.470608	0.91837	0	0	0	0	0	0	6.190665	0	3.993423
10/7/2022	0	0	5.045813	0	0	0	8.146706	2.540061	1.346971	0	0	0	0	2.155243	6.262766	0	0	0.487247
10/8/2022	0	0	0	0	0	0	2.976696	0	0	0	0	0	0	0	0	0	0	0
10/9/2022	0	0	0	0	0	0.840244	0	0	14.490907	0	0	30.226801	0	15.953706	0	2.701893	4.412274	0
10/10/2022	0	0	0	0	0	0	0	0	19.474958	0	0	7.866425	0	4.935337	0	0	0	0
10/11/2022	0	5.622835	0	0	5.227702	3.692025	0	0.47416	2.177283	0.283232	1.425023	0	0.618758	3.067137	1.1303	0	0	0
10/12/2022	0	0	0	0	0	45.242573	0	0	0.626825	10.322313	14.89417	0	0	0	0	0	0	0
10/13/2022	0	0	0	0	0	0	0	0	0	0	2.985279	0	0	0	0	0	0	0
10/14/2022	0	0	0.709243	0	0	0.401249	0	0	8.192959	0	0.724191	0	0	0	1.502652	4.113322	5.558889	0
10/15/2022	0	0	0.318689	0	0	0	0	1.210334	1.131976	0	17.338509	0	0	0	0	0	18.639641	0
10/16/2022	0	0	0	0	0	0	0	0	11.368502	3.946108	9.765801	0	0	3.414282	0	0	4.398353	0
10/17/2022	0	0	0	0	0	0	0	0	2.959255	5.444419	0.386934	0	0	0	0	0	0.343818	5.948547
10/18/2022	0	0	0.51481	26.892986	0	21.480776	0	7.635667	0	0	2.062888	0	0	0	0	0	0	11.432183
10/19/2022	0	0	0	18.066055	0	0	5.265922	0.485515	0	0	4.502375	0.691055	1.201442	0	0	0	21.273481	13.085045
10/20/2022	0	0	0	47.504227	0	0	46.948353	14.844173	0	0	20.705572	2.45654	7.841703	0.345677	0	9.662573	2.49243	16.82033
10/21/2022	0	4.158844	0	1.096954	0	0	21.224541	7.448783	0	0	8.521254	3.257988	0	8.697741	0.617467	3.899454	0.386745	16.423147
10/22/2022	0	20.630894	0	0	1.752437	0	0	0.495353	0	0	0	4.913209	0	0	0	0	0	0.425343
10/23/2022	0	1.56851	0	0	5.942969	0	0	0	0	0	0	0	0.419543	3.311801	0	0	0	0
10/24/2022	0	0	0	0	2.635701	0.39258	0	0	0	0	0	0	0.960237	0	0	0.590999	0	0
10/25/2022	0	3.290576	0	6.649216	0	1.25918	0	0	0	0	12.595497	0	0.434315	0	0	0	0.653163	0
10/26/2022	0	0	0.550225	17.385126	0	0	0	0	3.13761	0	30.328396	8.938368	0.556906	0	0	3.395329	0	0
10/27/2022	0	5.782204	5.747965	18.270739	0	0	0	3.000046	0	0	7.980669	0.669948	0	0	0	0	0	0
10/28/2022	0	3.229412	3.813656	5.05193	0	0	0	0	0	0	0	0	0	0	2.31065	0.428533	0	0
10/29/2022	0	0	1.467074	1.416546	0	0	0	0	0	0	0	0	0.727464	0	7.438478	0.78626	0	0
10/30/2022	0	0	1.557019	0	0	0	0	0	0	0	0	0	0	0	0	0	0	0
10/31/2022	0	0.769056	0	0	0	0	0	0	0	0	0	0	0	0	0	0	17.447844	1.13303
11/1/2022	0	0	0	0	6.982952	0	0	0	8.18174	0.666317	0	0	0	0	13.039379	0	10.126046	0.434286
11/2/2022	0.767622	0	0	0	2.004205	0	0	0	2.293608	0	0	2.855656	0	0	4.603441	0	0.591931	0
11/3/2022	0	0	0	0	0	0	0	2.574382	25.305183	0	0	17.903708	6.824482	0	0	0	0.567786	0
11/4/2022	0.517658	0	0	0	0	0.402537	0	11.063649	35.251114	0	1.110636	26.870098	8.169571	0	0	0.900796	10.23406	0
11/5/2022	0	5.109889	0	0	0.962448	1.818831	0	8.4703	8.698639	0	0	5.49433	7.848042	0	0	1.587859	0	0
11/6/2022	0	1.290548	0	0	0	0	0	0	1.282231	0.286666	0	0	0	0	0	26.946787	0	0
11/7/2022	0	0	0.619783	1.765809	0	0	0	0	0	0	0	0	0	0	0	17.031822	0	0
11/8/2022	0	2.507338	14.52099	0	0	0	0	0	0	0	0	1.257879	0	0	1.147297	1.721535	0	0
11/9/2022	0	5.296249	8.026309	2.628772	0	0	0	0	0	0	0	0	0	3.852839	0.722239	3.04027	0	0
11/10/2022	0	0	0	0.58095	0	0	5.718299	0	0	0	0	0	2.792274	0	0	13.125706	0	0
11/11/2022	0.379491	0	0	0	0	0	0.524299	0	0	0	0	0	5.471701	0.350117	0	0	0	0
11/12/2022	4.172227	0	0	0	0	0	0	0	0	0	0	0	0	0	0	1.568476	0	0
11/13/2022	0	0	0	0	0	0	0	0	1.527966	0	0	0	0	0	0	2.202992	0	0
11/14/2022	0	0	0	0	0.951065	0	0	0	13.740619	0	9.682744	0	0	0.966908	0	0.309216	0	0
11/15/2022	0.597888	0	0	0.434407	0.299709	0	0	0	2.773617	0	0.39592	0	0	0	0	0	0	0
11/16/2022	0	0	0	0	0	0	0	0	0	0	0	0	0	0	0	0	0	0
11/17/2022	2.215649	0	0	0	3.985777	2.344687	0	0	0	0	0	0	0	0	0	0	1.340416	0
11/18/2022	0	0	0	0	0.323109	0	0	0	0	0	0	0	0	0	0.405121	0.963753	0	0
11/19/2022	0	0.867294	0	0	0	0	0	0	0	0	0	2.678815	0.752902	0	0	0	0	4.126905
11/20/2022	0	0	0	0	0	16.500284	0	0	0	0	0	0	0	0	0	0	0	1.618422
11/21/2022	0	0	0	0	5.958065	1.975449	0	1.533079	0	1.252617	0	0	31.555141	6.490963	31.36484	0	0	0
11/22/2022	0	37.451626	0	1.381351	11.212132	0	1.529219	0	0	0.317781	0	0	6.93062	0	0	0	0	0
11/23/2022	0	2.494849	0	12.874585	0	0	0	0	0.289521	0	17.025934	0	0.912091	0	0	0	0	0
11/24/2022	0	0	0	5.389804	0	0	0	0.705006	2.684183	0.318864	14.675918	0	0	0	0	0	0	0
11/25/2022	0	0	0	2.869814	0	0	0	0	1.061597	6.042848	0	0	0	0	0	0	1.744618	0
11/26/2022	1.086447	0	0.806383	1.486177	0	0	0	2.243467	0.473108	5.385061	0	0	3.165959	0.471862	0	0	1.602439	0
11/27/2022	0.29013	0	4.639026	0.359311	0	0	0	0	0	8.740708	0	0	10.567589	0	4.932409	0	0	0
11/28/2022	0	0	0	0	0	0	0	0	0	0	0	0	0.389193	0	0	0	0	0
11/29/2022	0	0	0	0	0	0	0	0	0	1.537474	0	0	0	0	0	0	0	0
11/30/2022	0	0	0	0	0	0	0	0	0	0	0	0	0	0	0	0	4.276892	0
12/1/2022	0	0	0	0	0	4.694977	0	0	0	0	0	0	0	0	0	0	2.614072	0
12/2/2022	3.085398	0	1.874845	0	0	0.358624	0	0	0	0	0	0	3.009133	0.296179	0	3.51053	39.789078	0
12/3/2022	0	0	22.172979	0	0	0.629877	0	0	0	3.71736	0	0	1.302338	0	1.97352	1.698561	42.811962	26.947668
12/4/2022	0	0	10.28364	0	0	0.402257	0	0.423518	0.364799	3.761839	0	0.401658	0	0	0.394358	0	0	12.408945
12/5/2022	5.197918	0	1.062119	0	0	0	0	60.876377	1.10213	0	0	0	0	0	0	0	0	2.430819
12/6/2022	53.363186	0	1.642761	0	0	0	0	0	0	0	0	0.404038	0	1.249782	2.285096	0	0	0
12/7/2022	4.675561	0	0	0	0	0	5.605796	0	0	0	0	0	0	0	0	0	5.07362	0
12/8/2022	0.288219	0	0	0	0	0	6.319966	0	0	0	0	0	0.710709	0	0	0	0.435589	0
12/9/2022	0	0	0	0	0	0	0	0	1.244859	0	0.942844	0	4.860115	0	0	0	1.917445	0
12/10/2022	0	0	3.297518	1.893425	0	0	0	0	5.602568	0	0	3.211127	0	0	0	0	0	0
12/11/2022	0	0	0	2.827548	0	0	0	0	0	0	0	0	0	0.28336	0	0	0	0
12/12/2022	0	9.979617	0	0.49626	0	0	0	0	0	1.146434	0	0	0	0	0	0	0	0
12/13/2022	0	3.590548	0	0	0	0	0	0	1.437069	0	0	0	0.396108	0	0	0.769149	0	0
12/14/2022	0.770097	0.629808	0	0	0	0	0	0	0	0	1.284983	0	1.62527	0	4.995517	7.988172	0	0
12/15/2022	0	0	6.969939	0	0	0	3.634802	0	0	0	0	0	0	0	2.013733	0	0	0
12/16/2022	0	1.928791	0.590593	0	4.022389	5.326375	2.264844	0	0	0	0	0.854086	0	0	3.117072	0	0	0
12/17/2022	0	0	0	0	1.895296	0	0	0	0	0	0.389388	10.330135	15.443905	0.831964	0	0	0	0
12/18/2022	0.405423	0	0	0	0	0	0	0	4.98846	0	0	0	2.737097	0	0.342122	0	0	0
12/19/2022	6.761634	0	0	0	0	0	6.201179	0.388579	0.907576	0	0.786223	0	0.355015	0	0	0	0	0
12/20/2022	0.40416	0	22.033484	0	0	0.354283	41.517708	4.848891	0	0	4.700811	6.472735	0	0	0	0	0	0
12/21/2022	0	1.685825	3.28869	0	0	0.567464	4.092034	2.172269	0.330497	0	0	0.474078	0	0.411688	0	0	0	1.134475
12/22/2022	0	0	0.287344	0	0	0	0.340169	3.258304	3.00929	0	0	0	1.26829	0	0	12.431547	0.540508	3.019067
12/23/2022	0	0	0.556418	2.198159	0	0.639585	0	0	0.912597	0	0	0	0.442662	0	0	0	0	1.663804
12/24/2022	0	0	0	0	0	9.394483	0	0	0	0	2.137631	0	0	0	0	0	0	1.400476
12/25/2022	0	0	0	0	0	25.318798	0	0	0	0	0	0	0	1.082088	0	0	0	0
12/26/2022	7.122369	0	0	2.738005	0	0.735586	0	0	0	0	0	0	0	9.3234	0	0	0	0
12/27/2022	0	1.177969	2.066076	0	0	0	0	0	0	0	0	0	0	3.874463	0	0	0	0
12/28/2022	0	0.519604	2.084492	0	0	0.354142	0	0	0	0	0	0	0	0	0	0.487258	0	0
12/29/2022	0	0	0	0	1.656141	0	0	0	0	0	0	3.71884	0	0	0	2.361054	0	0
12/30/2022	0	0	1.165135	0	0.355519	0	0	0	0	0	0	0	0	0	28.756945	2.330382	0	0
12/31/2022	0	0	6.30202	0	0	0	0.683227	0	0	0	0	0	0	0	5.227044	0	0	0.463562
1/1/2023	0	0	2.395976	0	0	0	0.51038	0	0	0	0	0	0	0	0	0	0	0
1/2/2023	0	1.067493	0.392259	0	0	0	0	0	0	0	0	0	0	0	2.48367	0	0	0
1/3/2023	0	0	0	9.664964	0	0	0	0	0	0	0	0	0	0	0	0	0	0
1/4/2023	0	0.335138	0	1.248907	0	0	0	0	0	0	0	0.287828	0	0	0	0.60695	2.068375	0
1/5/2023	0	0	0.516163	0	0	0	0	0	0	0	0	0	0	0	0	0.507981	0.418262	0
1/6/2023	0	0	0	0	0	0	0	0	0	0	0	0	0	0	0	0	0	0
1/7/2023	0	0	0	0	1.805152	0	0	0	0	0	0	0	0	0	0	0	0	0
1/8/2023	0	0	0	0	0	0	0	0	0	0	0	0	0	2.988711	0	0	0	0
1/9/2023	0	0	0	0	0	0	0	0	0	0	0	3.807846	0	3.541354	0	0	0	0
1/10/2023	0	0	0	0	0	0	0	0	0.418879	0	0	0.306784	0	35.885941	1.265859	0	0	0
1/11/2023	0	0	0	0	0	0	0	0	0	0	0	0	0	14.20992	0	0	0	0
1/12/2023	0	0	0	0	0	0	0	0	0	0	0	0	0	0	0	0	0	0
1/13/2023	0	0	0	0	0.481255	0	0	0	0.634082	0	0	0	0	0	0	0	0	0
1/14/2023	0	0	0	0	0	0	0	0	0	0	0.762903	0	0	0	0	0	0	0
1/15/2023	0	0	0	0	0	0.565348	0	0	1.250473	0	0	0	0	0	0	0	0	0
1/16/2023	0	0	0	0.286618	0	1.903193	0	0	0.41288	0	0	0	0	0	0	0	0	0
1/17/2023	0	0	0	9.927464	0	0	0	0.28715	0	0	0	0	0	0	0	0	0	0
1/18/2023	0	8.617872	0	7.514757	0	0	0	0	0	0	0	0	0	0	0	0	0	0
1/19/2023	0	9.983984	0	8.642309	0	0	0	0	0	0	0	0	0	0	0	0	0	0
1/20/2023	0	0	0	2.727562	0.854049	0	0	0	0	0	0	0	0	0	0	0	0	0
1/21/2023	0	0	0	2.244127	0	0	0	0	0	7.526379	0	0	1.080926	0	3.063048	0	0	0
1/22/2023	0	0	0	0	0	0.372698	0	0	0	1.718307	0	0	0.282896	0	7.206828	4.390462	0	0
1/23/2023	0	0	0	3.474671	0	5.082853	6.759293	0	0.317535	0	0.292468	0	0	0	0.463977	0	0	0
1/24/2023	0	0	0	0	0	0	10.282181	0	1.73313	0	0.289543	0	0	0	0	0	0	0
1/25/2023	0	0	0	0	0	0	0	0	0	21.824106	0	0	0	1.741937	0.285821	0	0	0.699755
1/26/2023	0	0	0	0	0	0	0	5.497797	0	11.826825	0	0	0.679937	7.282227	0	0	0	0
1/27/2023	0	1.321564	0	0	4.069757	1.022652	0	0	0	0	0	0	0	0.31399	0	0	3.302398	0
1/28/2023	0	0.608834	0	0	0	0.918401	0	0	0	0	0	0	0	0	0.461046	1.902056	0	0
1/29/2023	0	0	0	0	0	0	0	0	0	0	0	0	0.285821	0.283959	5.306002	0	0	0
1/30/2023	0	0	0	0	0	0	0	0	0	0	1.517058	16.082098	0	0	0	1.702749	0	0
1/31/2023	0	0	0	0	0	0.704557	0	0	0	0.287476	20.142052	13.319386	0	0.336672	1.256746	0	0	0
2/1/2023	0.283447	0.385933	0	0	0	0	0.291284	0	0	0	4.767961	11.345179	0	0	0.29527	0.706764	0.975877	0
2/2/2023	0	0	0	5.560897	0	0	0	19.97817	0	0	0	3.965806	2.281744	7.450669	2.059713	0	0	6.720868
2/3/2023	0	0.281887	7.764213	0.409282	3.783763	0	0	19.675451	0	0	0	0.448869	0	31.249784	0	0	1.971137	0.765894
2/4/2023	0	0	9.589806	0	0	0	0	2.22171	0	12.534427	0	0	0	3.745911	1.293105	0	0	0
2/5/2023	0.286613	0	0.295555	0.448212	0	0	1.018616	0.341798	0	5.225943	0	0	0	0	0	0	0.409282	0.471421
2/6/2023	2.136281	0	0	0	0	0	1.899982	0	0	0	5.244555	0.288152	0	0	0	0	0.285304	0.803082
2/7/2023	1.404265	0	0	0	0	0.302104	0	0	0	3.664123	0	0.283311	0	0.290429	0	0.282172	0.338418	0
2/8/2023	0	0	0.347391	0	0	0	0	0	0	11.07391	0.952076	0	0	0	0.617774	0	0.689084	0
2/9/2023	0	0	11.108327	0	0	0	0	0.750677	0	16.461491	13.553586	0	0	0	0	0	0.290145	12.010674
2/10/2023	0	0.432834	0.285874	0	0	0	0	3.704013	0	0.282296	14.643517	0	0	0	0	0	2.680737	1.436599
2/11/2023	0.500479	0	0	0	0	0	0	0.280464	0	0	0	0	0	0	0.385933	0	2.232563	0.347391
2/12/2023	2.578652	0	0	0	12.391663	0	0.297548	0	0	0	0	0	0	0	0	0	0	0
2/13/2023	0	0	0	0	2.156803	7.497339	0	0	0	0	0	3.086817	0	11.996566	0	0	0	0.280748
2/14/2023	0	0	0.36192	3.03629	0.88523	1.615908	0	0	0	0	0	1.136322	0.297833	0.287297	0	0	0	0.30011
2/15/2023	0	0	1.01874	9.10434	0	0	0	0	0	0	8.262941	0	0	1.93891	0	0	0	0
2/16/2023	0	9.690187	0	0	2.569378	0	0	4.286572	0	0	1.352218	0	0	15.681628	0	0	0	0
2/17/2023	0	8.17165	0	0	21.006914	0	0	0	0	0	0	2.858283	0	6.838261	0	0	0	0
2/18/2023	0	0	0	0.574513	0	0	0	0.284292	0	0	4.702545	0	0	0	0	0	0.457459	0
2/19/2023	0	0	0	4.440257	0	0	0	0	1.737072	0	3.214314	0	0	0	0	0	0	0
2/20/2023	0	0	0	0	0	0	0	0	0	0	0	0	0	0	0	0	0	0
2/21/2023	0	0	0	0	0	0	0	0	0	0	0	0	7.348696	0	0	17.526081	0	0
2/22/2023	0	0	0	0	0	0	0	0	0	0	0	0	5.71406	0	2.925264	49.147308	0	0
2/23/2023	0	0	0	0	0	0	0	0	0	0	0	0	0	0	15.54202	0	0	0
2/24/2023	9.378983	0	0	0	1.825405	0	0	0	0	0	0	0	0	0	0	9.151068	0	0
2/25/2023	1.549423	0	0.73768	0	0	1.630454	4.845581	0	0	0	0	0	0	0	0	4.851092	0.480111	0
2/26/2023	0	0	1.975705	0	0	0.520152	10.295457	0	0	0.279864	0	1.220696	0	0	0	0	0	0
2/27/2023	0.324818	0	0	0	0	0.503661	0	0	0	1.027958	0	6.159816	0	0	7.424404	0	4.598922	0
2/28/2023	0	0	0.527104	0	0	0	0	0	0	45.273743	5.219055	0.844489	0	0	0	0	0	0
3/1/2023	0.299628	0.318525	1.505197	0	0	0	0	0	0	0	4.471197	0	3.87161	0	0	0	0	0
3/2/2023	0	0.764254	0	0.326925	0	0	1.444212	0	0	0	0	0.539024	11.727658	0	0	0.32685	0	0
3/3/2023	0	0	0	0	0	1.779047	0	0	0	0	0	0	0	0	0	0	0.37063	0
3/4/2023	0	0	0	0	0	3.651815	0	0	0	0	0	0	0	0.583361	0	0	0	0.334997
3/5/2023	0	0	0	0	0.48735	0	0	0	0.610475	0	0	0	0	7.933975	1.689946	0	0	20.215479
3/6/2023	0	0	0	10.014774	0	1.057451	0	0	0	1.931139	0	0	0	0	1.769597	0	0	5.934263
3/7/2023	0	7.586061	0	0.502029	0	0	0	0	0	0	0	0	0	0	5.550279	0	0	0
3/8/2023	0	0	0.39359	0	0	0	0	0	0	0	1.7426	0	0	0	0	1.951679	0	1.309404
3/9/2023	0	0	0.349217	0	0	1.792612	0	0	0	0	0.457893	0	0	0	0	0	0	8.736417
3/10/2023	0	0	0	0	0	2.909145	0	0	1.068884	0	0	0	0	0	0	0	2.18516	8.664987
3/11/2023	0	0	0	0	0	2.574164	0	0	14.200266	0	0	0	0	0	0	2.19554	0	0
3/12/2023	0	0	0	0.36699	0	0	0	1.459139	1.969353	0	0	0	0	0.699936	2.486573	0	0	0
3/13/2023	0.325742	0	0	0	0	0	0	1.206495	0	0	0.317549	0	0	7.377726	0	0	0	0
3/14/2023	0	1.172512	0	0	3.297558	6.963028	0.447055	0	0	0	0	0	0	5.704871	0	0	0	10.594151
3/15/2023	0	0	0	0	0	4.280575	0	0	0	0	0	0	0	0	0	0	0	19.367161
3/16/2023	3.582702	0	0	0	18.641623	0.953879	2.114591	0.282513	0	23.980408	5.912561	0	0	0	0	8.834413	0	20.272087
3/17/2023	0.633354	0	0	13.432309	0.577583	0	0	5.956024	0	1.891006	18.621122	0	9.957418	0	35.762386	0	0	0
3/18/2023	0	0	0	11.62138	0	0	0	0.365302	0	0	5.003432	0	35.861843	0	0	0	0.288064	0
3/19/2023	0	0	12.294856	0	0	0	0.501522	0.41302	0	0	0	0	3.778848	0	0.335467	0	0	0
3/20/2023	3.169609	0	12.991169	0	0	0.296649	1.117328	0.451496	0	0	0	1.879054	0	6.494752	3.508406	3.677645	0	0
3/21/2023	6.74248	0	3.607411	0	0	0	0	8.489419	0	0	0	28.55888	12.975488	13.095929	2.597255	0	0.423342	11.557576
3/22/2023	5.288121	0	11.819326	0	0	0.619047	0	16.943525	0.421557	0.709967	0.493914	23.967819	1.023666	0	0	0	17.202068	7.040423
3/23/2023	0.726737	0.586242	0.389329	0	18.83605	0	0	13.383672	0	0.381399	2.462522	0	0	0	0	0	0	3.264158
3/24/2023	0	0	0.371544	0	31.009996	0	0	0	0	0.627717	0	0	4.30757	0	0	0	0	0
3/25/2023	22.106436	0.283736	9.014758	0	0	0.472981	0	0	0	0.289985	0	0	0	0	0	5.045093	0	0
3/26/2023	0	0	7.758737	0	0	0	0	6.127951	0	0	0	0	0	1.193736	1.87921	0	0.372706	0.406918
3/27/2023	0	0	0	0	0	0	0	14.829563	0	14.854226	0	0	0	0	0.303753	0	0	1.580987
3/28/2023	0.804342	3.869119	0	5.522542	3.066278	0	0	0	0.594526	13.725391	5.863182	0	0	0	0	0	0	0.464758
3/29/2023	11.542042	1.18497	0.505801	1.006377	0	1.64527	0	0	0	1.019353	5.247044	0	30.248035	1.822859	6.066209	0	1.423797	2.518532
3/30/2023	38.722919	0	0	0	0	0	0	0	0.852292	0	2.024101	0	0.553482	4.822845	0	0.781798	0	1.663718
3/31/2023	0	0	11.144182	9.785313	0	0	0	1.230304	34.334461	2.551142	0	0	0	3.793849	0	0	0	2.07151
4/1/2023	0	0	0	2.450358	2.926275	0	0	0	13.49579	0	1.44442	10.567606	0	0	1.9801	0	0	0
4/2/2023	0	0	1.026569	2.187393	41.149582	0	0	0	2.212841	0	1.304494	3.53255	0	0	4.009176	0	0	0
4/3/2023	0	0	10.831769	6.101325	1.026201	0	0	0	0	0	0	3.857955	0	0	0	0	0	0
4/4/2023	0	0	0.352586	0	0	0	0	0	0	1.046337	0	0	1.603735	0	0	0.583453	0	2.935076
4/5/2023	0	0	0	0	4.9795	0	0	0	0	1.32513	0	0	0	0	2.957947	9.410597	0	5.510467
4/6/2023	0	0	2.068258	0	7.065837	0	0	4.443569	0	0	6.609582	0	0	0	8.658049	6.708341	0	20.526226
4/7/2023	0	0	11.131567	0	3.123008	0	0	2.541731	0	0	0	0	0	0	0	0	0.389536	24.269405
4/8/2023	1.930545	0	17.837132	0	0	0	0	0	0.798965	7.747009	0	0	0.880282	0	0	0	3.99719	3.391448
4/9/2023	0	0	43.139854	0.59545	0	1.185704	0	0.614975	35.413689	4.21468	0	0.853908	0	2.043914	0	0	4.976668	2.437593
4/10/2023	3.013543	0	21.646267	10.574341	0	0.893279	0.972692	3.259818	20.527111	0	0	0	0	0	0	0	0	8.58251
4/11/2023	35.758537	36.079224	0	10.443606	0	1.502738	10.891316	3.548152	2.219423	0.560102	0	0	0	0	1.505847	0	2.310228	13.866866
4/12/2023	31.549313	0.305324	0	0.605681	0	0	0.535855	0.344166	0.47354	3.247268	0	0	1.1183	0	0	1.477449	12.431465	0.630212
4/13/2023	3.860571	0	0	0.783853	0	0	9.404522	0	0	0.724726	0	0	0	1.292885	0.506823	32.426319	0.480435	0
4/14/2023	0	3.263079	3.433994	0	0.909351	0	35.921692	0	0	0	0	0.728502	0.776134	0	0	2.298127	0	0
4/15/2023	0	1.367424	0	0	2.07156	3.888376	7.736225	0	0	8.698647	0.546601	1.476657	0	0	0	0	0	0.806465
4/16/2023	0.298783	0	0	0	0.507144	4.758206	0	0	0	27.174187	0	0	1.465869	2.251599	0.287442	0	0	0
4/17/2023	0	1.266744	0.314357	0	0	0	0	0.752858	0	15.370217	0	0	0	0.657537	0	7.6513	0	0.56724
4/18/2023	0	0.409727	0	0	0.699496	1.411021	0	0.315677	0	0	0.408781	0	0	0	6.784814	0	0	0
4/19/2023	0	0	0	0	2.48377	0	0	0.284888	0	0	0	0	0	0	1.122549	0	0.842742	0
4/20/2023	0	0	0	0	66.420738	0	0	0.422295	0	0	0	0	0	0	1.782522	0	0	0
4/21/2023	5.120854	0	0	12.613515	24.183609	1.500774	0	4.88639	1.929825	0	0	10.434794	0	0.347569	18.898914	0	0	0.321444
4/22/2023	0.282895	0	0	0	0.96527	0	0.575373	7.125743	1.465358	0	0.410728	10.155385	0.283632	1.317598	0.330203	0	0	19.442394
4/23/2023	0	0	0	0	0	0	0	0	1.689699	0	1.67218	2.1597	0	1.68987	0	0	4.2099	4.856738
4/24/2023	11.669863	3.839666	0	12.491067	0.511373	11.928395	0	0	0	0.341179	4.13447	0	2.720911	0	0	5.421028	22.779306	0.297559
4/25/2023	0.509261	11.706216	3.84184	5.127852	0	2.432449	0	0.458839	0	4.006686	4.031982	0	0	0	0	7.930649	27.137405	0
4/26/2023	2.599239	37.220741	1.61096	0	0	0	2.327192	10.158434	0	0	1.010652	3.629244	1.198227	0	4.53649	29.077503	0.58128	0.302523
4/27/2023	25.504269	12.152756	0	0	0	0	0	15.863836	0	0	0	3.381615	2.550753	1.347833	0	44.768017	0	3.794366
4/28/2023	11.890786	0	0	0	0	2.637133	0.920572	3.009954	0.524199	0	0	8.356339	0	1.415389	0	17.02352	0	10.309478
4/29/2023	2.096729	0	0	0.770959	13.133922	0	0	1.32741	0	5.214105	0	0	0.436948	0	0	0	0	4.135491
4/30/2023	0	0	0	0.290067	0.730544	0	1.997889	17.639753	0	14.654392	0	2.267675	9.101636	0	0.303319	0	0	0
5/1/2023	0.714973	0	0	7.059721	8.32775	0	34.698029	1.284426	0	6.293537	0	9.600222	2.536309	0	1.122136	0	7.426569	0
5/2/2023	0	0.793773	1.581187	14.32725	6.893186	0	1.005122	0	0	3.4839	8.745169	0	12.349962	0	0	0.547663	0.302254	0
5/3/2023	1.447018	0.822708	0.532528	46.85709	5.22387	0	0	0	1.987768	0	8.977685	0	0.6695	0	8.407233	0	0	0
5/4/2023	1.876772	0.824605	13.80457	18.437876	0.342539	3.059507	0.406614	0	19.232286	0	0	10.475254	0	0	4.268781	0	0	0
5/5/2023	0	2.997537	2.429805	20.170071	1.886954	0	3.955302	1.54074	3.338343	0	0	0	0	0	0.638293	0	0.378347	0
5/6/2023	20.912048	0	0	3.002313	0.344373	0	0.307593	33.577038	0	0	0	21.272337	3.437352	0	0	3.807191	20.46056	2.369329
5/7/2023	7.648825	0	0	0	3.903395	0	0	2.856506	0	0	0	79.176315	0	1.799533	0	0	0	0
5/8/2023	23.322317	0	0.527583	21.242943	0.334548	0	0	0.323691	1.2612	0	0.367332	4.963256	0	3.135849	0	32.826515	3.39932	0
5/9/2023	1.860198	0	4.494265	3.187961	0	0	0.329539	0	0	0	0.293455	0	0.396352	1.257871	0	47.560673	13.338988	0
5/10/2023	0	0	1.82555	0.789914	4.281346	2.694842	0	4.83111	0	0	0.307108	0	3.49353	22.89645	4.204969	4.116843	0.315515	0.90102
5/11/2023	0	0	0.295804	2.0991	2.223691	0	0	11.312899	0	0	0	0	17.422672	8.152783	2.316904	0.937121	1.059597	0
5/12/2023	1.380815	0.322014	0	2.381096	9.569689	0	0	0	0	0	8.633451	0	4.106472	0	1.163512	0	0	0.721619
5/13/2023	0	0	4.168026	62.712219	0.318502	1.563198	1.349877	6.830049	0	0	2.371019	0	0	0	0	0	0	15.570216
5/14/2023	0	5.494632	10.547877	0.827753	0	8.245421	0.858983	3.55064	0	2.473515	0	0	0	0	0	0	0.61177	22.517784
5/15/2023	1.790002	14.779276	0	0	0	0	15.97429	2.809993	0	12.967281	0	0	0.287117	0	0	0.784907	33.550121	20.294811
5/16/2023	0	0	0	0	1.827678	8.798184	0	0	0	1.593053	1.181267	0	2.880372	0	0	0	3.73427	9.198543
5/17/2023	0.531104	7.740016	0.400309	19.229156	27.033194	2.815403	0	0.963095	0.848615	10.182755	1.805176	1.165474	10.988121	0	2.691558	0	0	0
5/18/2023	0.494199	1.36523	3.899449	7.619709	0.557471	0	0	3.728837	0.534111	6.936685	0.352155	3.726423	0.423384	0	0	0	0	0
5/19/2023	0	15.354982	14.945876	0	3.09922	0	2.893956	15.061237	0	12.793473	1.042864	26.443539	7.184666	0	18.478968	0	2.242608	0.337643
5/20/2023	2.439	0	2.185717	1.186925	20.074083	0	0.375146	10.684038	0	28.305407	15.650514	58.369377	4.493781	0	6.107082	2.045093	4.104912	0
5/21/2023	0.29866	1.380914	0	5.227953	0.454638	0	15.091659	26.99445	0	4.159534	0.521523	3.433686	0	0	0	0	0.534468	3.931552
5/22/2023	0	0	7.191437	20.155865	22.310501	0.294459	0.559176	2.337575	0	0	0	0	0	0	0.866775	14.821658	21.303272	0.385692
5/23/2023	0	0	28.101934	1.036183	0.482559	11.19519	0.317802	0	0	6.104545	19.175476	0	0	5.414293	0	0.437477	41.355549	0.329815
5/24/2023	0	41.632683	28.273184	0.323286	4.1942	0.534872	0	0	2.877574	55.246532	74.607887	33.592094	0.378463	57.932854	0	0	1.426286	0
5/25/2023	0	0	0	0.421052	0	0	0	0	4.930132	2.108347	25.662251	68.333023	0.506905	7.981087	15.868711	0	0	0
5/26/2023	0	0	0	0.667813	18.315607	0	3.655205	0.648393	0	0	4.36804	25.882402	0.692375	0	11.441536	0	2.139071	4.498099
5/27/2023	0.462659	0	0	0	9.381806	3.152092	0	1.696695	0	1.76761	0	31.43943	0	0	2.408976	0	8.75516	6.034225
5/28/2023	0	0	2.881657	0	0	2.766333	0	0.399521	2.108392	0.290058	10.830361	21.342855	0	0	5.172771	0.329557	23.39686	0
5/29/2023	23.573257	0	3.435512	7.047966	0	0	0	3.974317	11.374191	0	0	19.738026	0	0.282912	7.405852	0	50.930172	0
5/30/2023	2.47775	0	0	8.99874	0	0	0	19.160526	1.970399	0	0	14.254638	0	0	2.758411	0	9.975076	0
5/31/2023	7.6768	0	10.988618	0.625515	0	0	3.815864	23.963085	0	0	0	6.457016	0	0	0	0	6.497261	0
6/1/2023	1.13644	0.827478	13.649402	0.771168	0	0	10.397607	20.221491	0	0	7.110529	5.148329	0	0	0	0	7.657179	0
6/2/2023	0	3.451657	16.066126	0.936569	0.522086	0	16.705681	8.390182	0	0	4.043182	21.983028	0	0	0	14.489863	0	0
6/3/2023	24.414476	0	20.124311	0.792965	0	0	0	0	0.387841	7.874911	0	7.242902	0	0	0	0	0	0
6/4/2023	2.923296	0	5.618442	15.505491	0.348812	0	0	0	0	38.694645	0	28.09691	0.384829	0	0	21.411663	0.345593	0
6/5/2023	0	0	7.159177	0.68132	12.910922	0	4.835773	1.091754	0.452747	26.281248	0	46.567501	5.334302	0	0	34.62812	3.233624	0
6/6/2023	0	0.659855	20.873392	0	16.322277	0	0.310901	11.04803	0.447429	11.872266	3.121867	7.645705	0	0	0	13.464375	17.526485	0
6/7/2023	22.373835	3.300261	12.482147	0	0	0	2.60234	10.381632	0	22.440113	6.910467	0	0	0.725055	0	5.500739	3.454584	0
6/8/2023	0	0.562615	20.262781	0.456267	0	0	0	4.377088	2.627141	49.663025	4.239237	0	0	0	7.985108	0	4.286164	0
6/9/2023	0.375979	0	19.517946	2.922408	0	0	0	2.589907	6.288841	46.054634	0.799755	0	0	0.429501	4.760651	0.664255	0	0
6/10/2023	14.987063	1.890595	0	0	0	0	22.373072	0	2.784129	13.984866	0	16.571428	0.644765	0.326316	5.873596	0	0	0.514625
6/11/2023	0.635691	4.554306	0	0.464859	0	0.284625	0.556022	0.661186	1.363984	8.640344	0	2.987756	1.347201	0	37.173363	1.249156	0	5.43883
6/12/2023	0.439578	10.544672	0	0	0	1.156252	0	0.86372	0	8.234359	0	14.28828	1.622058	6.795595	18.502893	0	0	1.718508
6/13/2023	1.142027	5.570163	0	0	0	2.936339	0	0	29.492243	14.996529	6.67935	0	0.913906	0	12.551818	3.864777	1.150828	0
6/14/2023	0.559449	0.471715	0	0	0	0	0	0.773271	15.201207	15.213381	3.752224	1.254494	2.169065	0	27.165173	0	3.453001	0
6/15/2023	0	0	0	0	0	0	2.378951	4.158679	3.788571	13.205579	10.937825	5.220943	19.560938	0.677359	0.362608	0.488269	1.195575	0
6/16/2023	0.305814	0	0	0	0	0.795332	0	0.45292	24.855558	1.520032	2.032901	12.001939	3.482493	18.715105	0	0	2.418284	0
6/17/2023	0.506323	0	0	0	1.431779	1.312187	0	0	30.856522	1.445646	2.506796	35.77594	51.191219	24.933828	0	4.273874	5.40729	0
6/18/2023	2.419997	0	10.408098	0	0.644127	0	0	2.26123	10.404819	0.577172	0	2.475846	2.286135	8.969913	0.570298	0	16.88777	0.396819
6/19/2023	0	0	0	0	9.819013	0.853096	0	13.433147	0	16.009026	0	0	42.146709	3.165246	0	7.694357	7.108926	1.128368
6/20/2023	0	4.176158	0	0	12.119438	0.485946	0	10.21523	0	5.638006	0	5.085211	10.900769	5.820874	0	4.145503	14.726972	0
6/21/2023	0	3.367586	0	0	1.21189	24.113438	0	4.029521	0	20.810522	0	21.50824	19.452267	7.100064	4.646037	1.871814	0.818704	32.409859
6/22/2023	0	4.219567	0	8.140169	0	17.245575	0	0	0	8.687244	0.483183	31.641556	10.7801	12.814083	0	0	0	33.472775
6/23/2023	0	0	1.161087	1.184121	5.092826	1.139916	0	0	0	0.892679	9.92369	0.694534	0	2.854745	0	0	16.233057	37.107281
6/24/2023	0	1.678821	18.468916	3.687638	2.049713	0	0	0	0	0	0.848893	0.528432	0	0	0	0.931431	31.683535	0
6/25/2023	0	4.590554	19.011768	15.82978	0	0	0	4.600528	0	0	0	0	0	0	0	1.871301	7.142312	0
6/26/2023	0	17.520082	0.594137	9.622554	0	0	0	10.252312	0	0	8.04332	1.674771	1.684732	0	0	1.766729	0	0
6/27/2023	0.807741	8.74782	0	7.652579	0	0	0.747141	1.223167	0	0.582044	0	11.156382	5.662302	0	0	0	0	0.546167
6/28/2023	0	1.787446	0	3.183957	0.419318	11.523197	6.304847	2.285272	0	0	0	27.621927	15.056815	0	0	0	0	0
6/29/2023	0	1.977519	11.395994	2.231464	0	14.865678	10.771454	7.107367	0	0	0	15.150104	23.456955	0	0.979177	0	0	0
6/30/2023	0	0	0.352673	3.027544	0	1.095957	16.65099	19.853289	0	0	0	1.515054	21.949238	0	0	0	0	0
7/1/2023	0	0	0	6.086858	0	13.91893	22.054668	4.437694	0.303429	0.463824	0	0	25.232885	0	0.478198	0	0	0.29007
7/2/2023	0	0.447428	18.309904	0.284644	0.441995	18.27058	11.497478	0.764188	0.28473	0.756293	9.904648	0.441909	14.485565	0	13.096157	0	0	0
7/3/2023	0	1.699096	22.897999	0	0	15.839331	1.133018	0	0	0.42875	0	0	0.31235	0	0	0	0	0
7/4/2023	0	0	0.710724	7.514201	0	7.638624	0	6.956843	0	2.298064	1.315663	0	0.311038	0	7.424028	0	0	16.550791
7/5/2023	0	0	4.559774	14.078691	0	0	0	7.986873	0	0.459429	6.426181	0	0	0	0	2.746636	0	1.585791
7/6/2023	0.456842	0	0	3.366006	5.471532	0	0	6.729904	0.344884	0.675028	6.357589	0	2.171422	19.026882	0	0	0	0
7/7/2023	1.230019	0	0.921572	0	0	0	11.276381	16.906363	1.449764	7.405294	0	0	15.449512	0	0	10.926281	0	0
7/8/2023	0.646719	0	3.910446	0	0	0	0.528659	1.785582	0.864792	13.43693	0.623884	0	16.96669	0	0	1.042801	0	0.317119
7/9/2023	0	3.228925	5.4597	0	0	0	0	0	1.063094	0.816165	0	0	34.809502	0	1.638114	0	1.093024	13.867963
7/10/2023	3.734738	0	0	0	2.308296	0	0	0	1.886944	0.384778	0	0.327277	27.017813	0	0	0	0	11.854374
7/11/2023	0	0.469554	0	13.013235	0	0	0	1.126837	0	0	0.714039	2.671807	21.814016	0	7.133946	0	0	0.950261
7/12/2023	0	0	1.233554	1.123811	0.284008	0	1.664667	18.361454	0	0	3.569164	0	16.458637	10.418925	0	0	0	0.490227
7/13/2023	0	0	0.314497	0	1.614857	0.280183	0.280298	41.23875	0	0.420683	13.603951	0	5.931664	0	0	0	0	0
7/14/2023	0	0	0	6.017507	30.818192	0	46.732773	15.431741	0	3.290555	14.10875	3.462077	5.164353	0	0.756602	0	0	0
7/15/2023	0	0	1.384964	22.954617	23.730879	0	1.384812	21.253422	0	6.75142	3.504648	3.15486	5.874404	0	0	0	0	2.051437
7/16/2023	0	0	1.384496	17.189537	53.396358	0	2.949799	23.434696	0	0	0.750765	9.370956	16.643559	0	0	1.264148	0	0
7/17/2023	0.648647	0	27.902077	3.181775	1.374307	0.757689	0	2.236196	0	0	0	16.874796	26.727211	0	0	3.737082	0	0
7/18/2023	0	1.150225	8.610498	0	1.361477	11.100996	0	6.21869	0	0	0	21.419832	12.648759	0	10.191377	0.288318	0	0
7/19/2023	0	1.952358	1.69427	0	0	0	0	25.653082	0	0	0	20.928503	12.163634	0	0	4.995793	0	0
7/20/2023	0	5.021821	0.509943	0	0.386501	0	0	6.832941	0	0	0	2.300501	38.802959	0	13.42213	6.481184	0	1.236163
7/21/2023	0	10.333983	5.786791	0	0	0	10.383276	1.972796	0	0	0	0	45.388161	0	0	6.432559	0	2.496814
7/22/2023	0	6.233794	16.045206	0	6.976971	0.735153	0.314006	12.082438	1.635113	0	0	0	13.767243	4.025435	0	0	0.83274	0
7/23/2023	0	0	23.309736	1.520648	4.627803	0	0	29.164484	0.727027	0	0.330449	0	11.815815	0.566097	0	0	2.783627	0
7/24/2023	0	0	20.119583	0	10.674219	0.355096	0	0	0	0	0	0	2.360235	0	0	0	8.083614	0
7/25/2023	0	0	9.673081	0	17.481894	0.752519	0	0	0	0	0	0.598263	0	0	0	0	12.006915	0
7/26/2023	0	0	12.601463	0	13.724102	0	0	0	0	0	4.635501	3.032717	3.439245	0	0.839741	0	4.779681	0
7/27/2023	3.909179	0	0.321171	0	1.809856	0	0	0	0	0	0	10.286617	2.423688	0	0.664206	3.376886	4.473405	0
7/28/2023	4.792032	0	53.446938	0	2.602615	0	0	0	1.162406	0	2.523502	2.096324	1.006469	0	1.951942	0.288595	1.170763	0
7/29/2023	11.61979	0	0	0.623986	15.772523	7.762285	0.353484	0	0.730052	0.351623	0	0	4.563298	0	9.924603	5.355656	0.613293	0
7/30/2023	7.420408	0	0	0	8.359159	0	0	5.03065	0	6.041401	0	0	28.626244	0	3.075832	0	0	0
7/31/2023	5.351019	0	10.973191	0	19.316359	0	0	0	1.093862	5.078276	0	0	0.299266	0	10.740133	8.855125	0.29265	0
8/1/2023	7.440768	0.710294	12.107003	0	10.323709	6.27057	0	0.300184	3.255074	1.578606	6.277176	0.765637	0	0.751953	4.627062	1.488794	0	0.90729
8/2/2023	4.949941	0.883255	2.508751	0	4.875777	0	0	0	3.66018	6.108322	0.303641	0	0	0	0.918846	5.08517	0	0
8/3/2023	2.095291	0.456598	10.759412	0	0	0	0	11.213252	3.073639	0.558493	5.818516	0	2.181105	0.583176	0	0	0.785474	0
8/4/2023	21.725157	0	10.939667	10.339765	5.560042	0	0	7.305195	0	0.401148	1.418982	0	8.147715	0.472711	0	0	0	0
8/5/2023	45.077076	0.329492	10.596781	1.232816	1.229944	0.823746	0	0	0	0	1.483922	0	2.580779	0	1.120593	13.195112	4.812131	0
8/6/2023	0	0	11.018151	0.97233	0.804952	0	0	0	0.598616	0	0	0	0	0	0	9.340829	1.514589	1.11635
8/7/2023	0	1.460762	13.446441	0	0	0	0	0	0	0	0	0	0	1.042571	1.451637	2.021605	0	3.148048
8/8/2023	0.399615	0.472481	17.775303	0	0.280658	0	1.285059	0.72181	0	0	0	0	0	1.214717	0	0	0	4.513381
8/9/2023	0	0	8.573882	0.413488	0.678671	0	0.71263	0	0	0	0	8.608285	0	0	4.548252	1.03435	2.087494	0
8/10/2023	0	3.199105	6.789931	7.006079	0	0	0.814972	6.335071	0	0	0	0.559846	0	0	0	0	0	0.286618
8/11/2023	0.860664	0.315385	25.519451	4.526906	19.997662	0	1.577764	16.041895	0	0.294627	0	0	0.783328	0	0	0	2.575681	1.384579
8/12/2023	0	0.562004	16.794333	10.110114	9.685372	1.0816	0	0	0	1.563586	0	0	0	0	1.11526	0	0.675524	0
8/13/2023	0	3.550599	18.60425	0	1.468216	0	0	0	0	0.432812	0	1.512623	7.457349	0	0	0	0	0
8/14/2023	0	0.289362	23.365656	0.815116	0.506732	0	0	0	2.929997	0	0	4.358091	13.627907	3.381785	0	0	23.688274	0
8/15/2023	19.071157	4.007332	0.47689	0	0	0	0	20.31529	10.118735	0	0	17.442577	2.281595	0.395877	0.885554	1.101213	2.441155	0
8/16/2023	0	10.732062	0	0.385791	0	0	0	25.506861	0	0	0	12.89493	0	0	0	0	4.209582	0
8/17/2023	0	0	0	5.950913	0	0	0	18.591053	0	0	0	16.010214	0	0	0	0	0	0
8/18/2023	0	0	0	2.299053	0	4.474988	0	11.327929	0	0	0	0	0.50718	0	0	0	0.351493	0
8/19/2023	1.525891	1.693782	0	2.387773	1.536061	5.069219	22.56424	8.829397	0	0	0.999994	0	0	0	0	0	1.0817	2.87072
8/20/2023	0	0.450229	0	25.998814	0.702858	0	36.415112	0.451653	0	0	0.946469	0	0	23.684626	0	0	1.443483	6.744216
8/21/2023	1.821516	0	0	1.617824	0	0.733531	5.393095	4.295237	0	0	5.372375	18.967939	2.33507	27.162766	0	0	18.240536	0.701137
8/22/2023	0	0	0.477896	1.048816	3.344364	0	24.231501	2.845854	0	0	0	3.732286	24.244823	26.762926	0	1.684341	20.167551	3.966308
8/23/2023	0	0	0	10.070971	2.320284	0	4.539026	18.245461	0	0	0	0	24.155691	23.667612	0	0	0	3.521166
8/24/2023	0	0	0	21.166847	0	5.16651	1.882758	6.133478	0	0	0	1.259519	0.796181	1.108202	0	0	0.337993	2.35375
8/25/2023	0	0	0.564084	21.107426	0	11.456584	0	0	0	0	0	19.841309	1.27296	0	0	13.806147	0.735906	0.798398
8/26/2023	0	0	6.140922	43.67205	0	38.179596	0	0.320219	0	0	0	8.517376	40.956429	0	8.90971	19.73941	4.42298	0
8/27/2023	0	1.990582	68.039291	1.579383	0	8.630205	0	0	0	0	0	1.384633	0	0	0.689643	4.856997	0	0
8/28/2023	0	2.064628	28.062983	0	0	0	0	0	0	0	0	4.113198	0	3.045834	24.650778	0.593266	16.221268	0
8/29/2023	0	0	45.648804	1.823121	0	0	0	0	0	0	0.669859	29.654688	0	4.338768	0	1.071839	5.163785	0
8/30/2023	0	0	11.627564	4.115895	0	1.287669	0	0	2.558249	0	0	12.985941	0	0	0	1.870127	0.713486	0
8/31/2023	0	0	0.359489	0	0	25.292999	0	0	9.756279	0	3.785728	0.776022	0	0	0	3.885198	2.434991	4.332556
9/1/2023	0	0	0	0	0	26.294447	0	0	11.140614	0.314056	0.287184	2.828686	2.751068	0.631043	0	24.660326	12.252554	1.293028
9/2/2023	0	0	0	0	0	0	0	8.340672	2.338658	0	0	3.377802	10.053736	0	0	6.848543	0	1.580321
9/3/2023	0	0	0	0	0	0	1.477229	19.033335	3.776375	0	0.313093	0.505025	0	0	0	0	0	0
9/4/2023	0	1.349448	0	6.06561	0	0.360326	0	0.909831	2.52528	0	0	0	0	0	0	0	0	1.813336
9/5/2023	0	7.302824	0	1.988271	0	3.146541	2.108184	0	2.304912	0.377575	0	0	4.38426	0	0	2.856223	0	0
9/6/2023	0	17.475634	0	5.509845	0	0	0	0	2.274565	0	0	0	0.494687	0	0	0	31.30526	0.31478
9/7/2023	0	9.915282	0	12.127389	0	0	0	2.765661	0	0	0	0	0	0	0	0.391242	0	3.169081
9/8/2023	0	1.402468	0	0.404108	0	0.294113	0	11.324946	0.596482	0.30594	0	0	0	0	0	8.364255	0	0.865039
9/9/2023	0	0.458193	0	4.485592	0	0	0	0	1.770431	0	0	3.894429	0.594509	0	0	0	0	0.714062
9/10/2023	0	1.146105	0.643105	16.872356	0.295935	0	0	0	6.2138	0	0	7.051202	2.738383	0	0.979751	0	0	12.271678
9/11/2023	0	25.410059	2.1941	11.603803	0.353085	0	0.285233	0	8.293701	0	0	0.801336	4.512246	0	1.932089	0	0	1.996719
9/12/2023	0	3.269995	0	0.432928	0	0.479901	0	0	6.079885	0	0.280836	0.582859	0.865511	2.932265	0	0	2.281757	2.009076
9/13/2023	0	0	0	0	3.546274	0	0	4.874379	5.049033	0	0	3.447712	4.660402	0.653959	0	7.953213	0.646209	0
9/14/2023	0	0	0	26.018618	11.538319	0	0	0	11.216937	0	0	1.10985	17.256794	0	0	0	0	0
9/15/2023	0	0	3.508462	33.530457	24.440067	0	8.271339	0	23.243164	0	1.968886	0.559679	4.028105	0	0	6.278232	4.600459	2.336395
9/16/2023	0	0	0	3.349011	18.982086	0	0.403121	0	31.011797	0	0	0.678008	0.643359	11.872713	0	0	9.897819	11.994176
9/17/2023	0	0	7.240588	11.714921	37.590218	0	0	0	10.710567	14.544369	0	12.9192	3.964856	29.887638	0	0	0	23.081833
9/18/2023	0	4.473952	0.680314	7.451898	17.173256	2.691813	0	18.066368	0	17.20356	0	11.684806	5.753976	0	0	0.43405	0	6.629607
9/19/2023	0	19.747101	0	3.748615	0	0	3.187824	6.94184	0	0	0	12.15996	5.309954	1.194363	0	24.703568	0	5.796937
9/20/2023	0.28474	25.054302	0	2.44617	0	0	7.432775	0	0	0	0	13.252445	1.01992	0.359804	0	0.41065	0	0.871272
9/21/2023	19.931929	0.763184	0.66524	13.917217	9.149189	0	0	0	0.568478	0	0	24.870674	0	1.664216	0	0	0	0
9/22/2023	25.495056	0	0	3.928684	0	0	0	9.394618	2.011368	0	0	14.17095	0	0	34.386562	0	0	4.699871
9/23/2023	4.506857	0	0	0.297756	0	0	0.483939	4.373798	3.329871	0	0	0	0	0	24.578115	0	0	13.439072
9/24/2023	0	0.647105	0	0	0.473755	0	0	0	10.561399	0	0	0	0	0	4.013894	0	0	0
9/25/2023	0.78736	0	0	0	0	0	0	0	8.973643	0	8.663699	1.095199	0	0	0.8655	0.399789	0	0
9/26/2023	7.084888	0	0	5.108101	0	0.555218	0	0	6.856639	0	2.219087	0	0	0	14.360824	9.733579	0	0
9/27/2023	0.377423	0	0	0.333218	0	0.62626	0	0.697056	7.812038	0	6.921267	0	0	0	0.981546	26.976938	0	0
9/28/2023	0	9.834176	0	0	0	0.280345	0	0	0	0	0	0	0.495396	0	0	22.94993	0	0
9/29/2023	0	3.856502	0	0	14.279737	0	0	0	1.392406	0	0	0	0	0	0	3.733693	0	0
9/30/2023	0	0	0	17.635248	0	2.471736	0	0	7.383702	0	0	5.058841	0.965676	0	0	0	3.426168	2.256542
10/1/2023	0	0	0	0	0	0.402252	0.821665	0	0	0.297052	0	0	0.283521	0	0.311491	0	31.649799	0
10/2/2023	0	0.388656	0	0	0	0	1.23227	0	0	4.406184	0	0.703313	0.611273	0	0	1.195627	124.186523	0
10/3/2023	0.354536	0	0	4.631543	0	0	0	0	2.532717	5.228358	0	0	19.50666	4.205808	0	0	0	0
10/4/2023	3.726937	5.657047	0	0	1.435613	2.27909	0	0.519547	0.391003	0.47803	0	0.512959	40.618759	0	0	8.922455	0	0
10/5/2023	0	0	0	0	0	26.802008	0	1.790002	0	0	0	25.827627	8.614927	0	0	0	0	0
10/6/2023	0	0	0	3.093121	0	0	3.271744	25.938726	0	3.584891	0	0	0	0	0	1.000315	0	0
10/7/2023	0	0	0	0	0	0	0	0	0	0	15.57867	0	7.723308	0	0	0	0	3.185509
10/8/2023	0.522818	15.853024	0	0	0	5.414989	0	0	0	0	1.173457	0	2.442436	0	0	0	0	3.755737
10/9/2023	0	2.108939	3.421329	0	0	1.820153	0	0	0.536002	3.432199	27.900826	0	10.032548	0	0	0	0.280923	1.784161
10/10/2023	0	0	0	0	0.636807	0.983259	0	0	7.497541	5.224431	3.401241	0	0	0	0.305941	0	23.846642	12.873372
10/11/2023	0	0	0	0	0.838027	0	0	0	17.77363	0	0	0.716172	0	0	2.203562	2.358311	8.049782	19.409401
10/12/2023	0	0	0	0	0	0	0	0	0	0	1.635685	4.456903	0	0	0	0	0	5.595766
10/13/2023	0	13.009789	0	0	1.219062	0	0	1.041992	0	0	12.790997	0	0	0	0	0	0	0
10/14/2023	0	3.792325	0	0	1.780962	0	6.783846	2.32075	0	0	24.442724	0	0	0	0	0	0	0
10/15/2023	0	4.654425	0	0	0.533288	0	15.945505	0.359219	0	13.38487	4.846294	8.024814	0	0	0	0.389138	0	0
10/16/2023	0	0.28142	0	2.95741	1.549283	0	1.81617	9.504645	0	12.457107	0	10.581013	9.688797	0	0	0	0	0
10/17/2023	0	1.268988	0	0	0	0	0	8.595917	7.868701	0	0	8.547053	0	0	0	0.812659	0	0
10/18/2023	0	6.588138	0	0	0.39107	0	29.485107	8.439405	0.364713	0	0	0	0	26.259232	0.554038	0	0	1.288875
10/19/2023	0.329597	0	0	0	0	0	7.931385	14.251207	0	0	1.643999	0	0	5.080837	0	0	0	0
10/20/2023	4.711731	0	0	0	0	0	3.372622	1.724909	0	15.326983	0.7552	0	0	0	2.100742	0	0	13.288645
10/21/2023	0	0	0	0	0	0	2.546039	13.843571	5.011141	3.77015	0	0	0.720841	0	0	0	0	1.063074
10/22/2023	0	0	0	0	0	0	0.63176	6.252262	14.000051	4.708807	0	0	0	0	0	0	0	0.719012
10/23/2023	0	0	0	35.435528	0	0	0	1.749893	13.689237	5.82764	0	0	45.923134	0	0	0	0	0
10/24/2023	0	0	0	12.146053	0	0	1.604384	0	0	13.793345	0	0	27.831697	3.531793	0	0	0	26.371428
10/25/2023	0	2.147273	0	1.372688	0	1.550715	1.751274	0.314374	0	22.141459	0	0	0	0	0	4.227887	0	12.68282
10/26/2023	0	0.390552	2.874108	0	0	0	0	0.653128	0	16.8946	19.869801	0	4.133941	0	0	0	0	0
10/27/2023	0	0	1.227947	0	0	0	0	0	0	3.994521	0	0	29.255739	3.403521	0	0	0	0
10/28/2023	0	12.353487	0	5.970834	0	0	0	0	0	1.033023	0	0	46.669895	0	0	0	0	0
10/29/2023	0	10.624365	0	0.400332	0	0	0	0	0	0	0	0	43.202225	0	1.989028	0.453733	0	0
10/30/2023	0	0.667469	0	1.322904	0	0	0	0	0	0	0	0	10.813618	0	0	20.760761	7.236358	0
10/31/2023	0	0	0	0	0	0	0	0	0	3.677524	1.243761	0	1.652144	0	0	4.699518	0	0
11/1/2023	0.410435	0	0	0	0	0	0	0	15.432545	3.242161	0	0	2.151011	0	0	0.937969	0	0
11/2/2023	0	0	0	0	0	0	0	0	4.20147	1.345423	0	0	24.202272	0	0	0	0	0.578894
11/3/2023	0	0	13.992845	0	0	0	0.607912	6.233839	0	0	0	0	6.904731	1.783732	0	0	15.847846	0
11/4/2023	0	0	0	0	0.905048	0	0	3.884814	0	19.966761	0	0	0	0	0	0	0	0
11/5/2023	0	0	0	0.895396	41.069969	0	7.496088	0	0	11.652288	0	0	0	0	0	0	0	0
11/6/2023	0	0	6.863155	0	25.118288	0	1.850226	0.757585	0	0	0	0	0	0	0.818209	0	0	0
11/7/2023	1.296773	0	10.276099	0	0	0	0	0	0	0	0	0	0	0	0	0	27.182619	0
11/8/2023	0.347612	9.916751	0	0	0	0	0	0	0	0	0	0	0	0	0	0	0.473242	0
11/9/2023	0	1.950253	1.230154	0	0	0	0	0	0	0	0	0	0	0	0	0	0	46.15519
11/10/2023	0	0.392038	0	0	0	0	0	0	0	0	0	0	0	0	0.523131	0	0	1.333583
11/11/2023	0	0.492041	0	0	0	0	0	0	0	0	0	0	0	0.669393	2.090402	0	0	8.496566
11/12/2023	0	0	0	0	0	0	0	0	1.203968	0	0.329376	0	0	0	0	0.369033	0	12.405957
11/13/2023	0	0	0	0	0	0	0	0	0	0	0	0	0	1.060794	0	0	0	0
11/14/2023	8.955244	0	0	0	0	0	0	0	0	0	0	0	0	0	0	0	0	0
11/15/2023	27.464338	0	0	0	0	0	0	0.27978	0	0	0	0	0	0	0	0	0	0
11/16/2023	1.196717	0	0	0	0	0	0	0	0	0	0	0	0.707156	0	0	0	0	0
11/17/2023	0	0	2.641484	0	0	0	0	0	0	0	0	0	0.302482	15.816503	0	0	0	0
11/18/2023	0	0	5.433534	0	4.249389	0	1.912652	0	0	0	0	0	0	28.65275	0.526708	0	5.850817	0
11/19/2023	1.175966	0	0	1.98491	0	0	7.306695	0	0.386484	0	0	0	0	27.028255	0	0	0	0
11/20/2023	0	0	0	0	0	0	0.670346	0	0	0	0	0	0	15.155771	0	0	0	0
11/21/2023	0	0	0	0	0	0	0	0	0	0	0	0	0	0.886042	0	0	0	0
11/22/2023	0	0	0	0	0	0	0	0	0	0.339363	0	0	0	0.389866	0	0	0	0
11/23/2023	0	0	0	0	0	0	0	0	0	0	1.794312	0	0	0.608351	0	2.439512	0	0
11/24/2023	0	0.325321	0	0	0	0.464297	1.233147	0	1.118339	0.391643	0	0	0	0	0	36.248772	2.482178	0.902467
11/25/2023	0	11.639402	0	0.472691	0	2.384506	0	0	13.378623	0	0	0.296988	0	0	0	0	0	0
11/26/2023	0	0	0	0	0.320704	0	0	0	36.572254	0	0	0	0	0	0	0	0	1.579349
11/27/2023	0	0	0	0	0	0	0	0.450688	11.191922	0	0	0	0	1.51325	0	0	0.725861	9.361937
11/28/2023	0	0	0	5.528711	0	0	0	0	0	0	13.478269	0	0	0	0	0	0.71254	0.760657
11/29/2023	6.603202	0	0	9.308479	0	0	0	0	0	0	0	0	0	0	0	0	0	0
11/30/2023	1.917162	0	0	0	0	0	0	0	0	0	0	0	0	12.747478	0	0	0.702675	0
12/1/2023	0	0	0	0.388474	0	0	0	0.460173	0	0	0	0	0	17.85173	0	0.959942	0	0.955213
12/2/2023	0	0	4.538078	0	0	0	0	0	0	0	0	0	0	2.491086	0	0	0	0
12/3/2023	0	0.370511	14.07272	0	0	0.891643	0	0	0	0	0	0	0	0.812213	0	0	0.436907	0
12/4/2023	0	0	0	0	0	0	0.379322	6.582286	0.381877	1.896726	0	0	0	0.63716	0	0	5.384912	0
12/5/2023	0	0	0	0	0	4.527822	0	1.068633	0.946043	0	0	0	0	0	0	0	0	0
12/6/2023	0	0	0	0	0	4.419173	0	0	0	0	0.325602	0	0	0	0	0	0	0
12/7/2023	0	0	2.593391	0	0	0.370883	0	0	0	0	0.496703	0.705324	0	0	0	0	0	0
12/8/2023	0	0	0	0	0	0	0	0	0	0	0	0	0	0	0	0	0.718083	0
12/9/2023	0	0	0	0	4.210898	0	0	2.413003	0	0	0	0	0	0	0	3.215842	0	0
12/10/2023	0	0	8.349149	0	5.280983	0.443619	0	11.228178	1.906895	0	0	0	0	5.550689	0	0	0	0
12/11/2023	0.721002	1.742842	0.488025	0	0	0	0	0.454924	2.184155	0	0	0	0	5.171814	0	0	0	0
12/12/2023	1.581587	0	0	0	21.153814	0	2.116403	0	0.789369	0	0	0	0	0.868298	0	0.350892	0	0
12/13/2023	14.173906	0	0	0.46037	4.487903	0	15.532389	0.502222	9.69196	0	0	0	1.462581	29.481834	0	8.368185	0	0
12/14/2023	0.312653	0	0	0	2.381268	0	2.076657	0.931949	18.885654	0	0	22.838968	26.029724	6.486728	0	0	0	0
12/15/2023	0	1.496493	3.635579	0	0	0	0	0	0	0	0	1.695302	0	5.048032	0	0	0	0
12/16/2023	0	0	25.824381	0	17.357834	0	0	0	0	0	0.343018	10.932465	0	0	1.937797	0	0	0
12/17/2023	0	0.424133	0	0	7.461082	0	0	0	0	0	0	1.548235	1.080043	0	0.355015	0	0	0
12/18/2023	0	0	0	0	21.892307	0	0	0	0	0	0	0.907792	1.089616	0	0	1.535219	5.167956	0
12/19/2023	0	0	0	0	0	0	0.510655	0	0	0	0	9.902818	0	0	0	0.301006	0.480069	0
12/20/2023	0.344794	0	0	0	0	0.356977	0.707228	0	0	0	0	0	1.802027	0	0	0	0	0.564067
12/21/2023	0	0	0	0	0	2.450643	0	0.355321	7.502904	0	0	0.569708	4.152924	0.299365	0	0	0	0
12/22/2023	0	1.011462	0	0	0	6.925468	0.680873	0	0	3.12805	0	0	0	2.062077	0	0.821399	0.73373	0
12/23/2023	0	0	0	0	3.041445	4.81024	0	0	0	9.602157	0.287344	0	0	0	0	0	0	0
12/24/2023	0	0	0	0	4.422244	0.379001	0	0	0	0	0	0	0.45526	0	0	0.355015	0	0
12/25/2023	0.941385	0	0	0	0	0	8.062991	0	0	0	2.37157	0	16.690292	0	0	0	0	0
12/26/2023	0.642159	0	0	0	0	0	0.340884	0	0.872301	0	7.369543	0	5.437078	0	0	0	0	9.071504
12/27/2023	20.801355	0	0	0	5.255593	0	0	0	0	0	0	0	1.376845	0	0	0	0	0.939548
12/28/2023	0	0	0	0	0	0	2.475971	0	0	0	0.387934	1.078098	0.853893	0	0	0	2.017224	0
12/29/2023	0	0	0	0	0	1.221518	0.334345	0	0	0.47793	0.729395	0	0	0	1.11444	22.143885	1.446318	0
12/30/2023	0	0	0	0	0	12.622012	0	0	0	0.774435	0	0	0	0	0	11.608404	0	0
12/31/2023	0	0	0	0	0	0	0	1.205775	0	0	0	0	0	0	0	0	0	0
1/1/2024	0.588461	0	0	0	0.603071	0	2.276485	0	0	0	0	0	0	0	0	0	0	1.260224
1/2/2024	0	0	0	0	0.667722	0	2.216288	0	0	0	0	0	0	0	0	0	0	0
1/3/2024	0	0	0	0	4.170877	0	0	0	0	0	0	0	0	0	0.879109	0.304321	0	0
1/4/2024	0	0.959966	0	0	0	3.769566	0	0.284901	0	0	0	0	0	0	0	0	0	0
1/5/2024	0	0	0	0	0	2.404668	0	13.859463	0	0	0	3.060678	0	1.048663	0	0	1.422956	0
1/6/2024	0.648533	0	0	0	0	0	0.373987	14.372385	0	0	0	1.166882	0	0.744824	0	0	0	0
1/7/2024	0	0	0	0	0	0	0	0	0	0	0	0	0	0	0	0	0	0
1/8/2024	0	0	0	0	0	0	0	0	0	0	0.833069	0	0	0.330033	0	0	0	0
1/9/2024	0	0	0	0	0	0	0.726883	0	0	0	0	0	0	0	2.566523	0	0	0
1/10/2024	1.290708	0	1.662776	0	0	0	0.936592	0	0	0	0	0	0	0	0	0	0	0
1/11/2024	0.563027	0	0	0	0	2.491316	0	0	0	0	0	0	0	0	0	0	0	0
1/12/2024	0	0	0	0	0	3.224191	0	0	0	0	0	3.646806	0.284644	0	0	0	0	0
1/13/2024	0	0	0	0	0	0	0	0	0	0	0	4.263116	0	0	0	0	0	0
1/14/2024	0	0	0.416938	0	0	0	0	0.58915	0	0	0	2.700284	0	0	0	0	0	0
1/15/2024	0	0	0	2.256823	0	0	8.810843	8.775029	2.941609	0	0	0.297101	0	0	0	1.533296	0	0
1/16/2024	0	1.422078	0	0	0	0	24.208241	0.56802	1.254877	0	0	0	0	0	1.01628	7.427403	0.283959	0
1/17/2024	0	0.584889	0	0	0	0	1.405562	10.270707	4.475676	0	7.967078	0	0	0	0	0	3.320526	0
1/18/2024	0	0	0	0	0	0	0	2.482993	0	0	0	0	0	0	0	1.131465	6.380589	0
1/19/2024	0	0.482347	0.288745	0	0	0	0	2.91136	0	5.88329	0.31323	0	0	0	0	1.377593	0.775745	0
1/20/2024	0	12.337115	0.279971	0	0	0	0.793404	0	0	14.127583	0	0.644649	0	0	0	0	0	0.459604
1/21/2024	0	0	0	0	0	0	0	0	0.304151	3.653675	0	0.285023	0	0	0	0.286884	0	0
1/22/2024	0	0	0	0	0	0	0	0	6.038721	0	0.445559	3.858484	0	1.55508	0	1.504782	0	0
1/23/2024	0	0	0	0	0	1.938093	0	0	0.301647	0	1.593479	1.797243	0	4.037501	0.284757	0.372691	0	0.292202
1/24/2024	1.082458	0	0	0	0	0	0	0.279971	0	0	0	0.286884	0	2.096261	2.698682	6.397013	0	0
1/25/2024	0.279456	0.592839	0	0	0	0	0	4.63355	0.284831	0	0	0	0	0.367251	0.280769	0.289011	0.699501	0.287682
1/26/2024	0	2.39347	0	0	0	0	0.311531	12.387433	0	1.985832	0	0	1.949628	0	0.474364	0	2.293651	0
1/27/2024	0	0	0	0	0	0	1.146758	0.453542	0	21.815825	1.646481	1.95765	22.720428	0	0	0	0.744464	0
1/28/2024	0	0	0	0	0	0.454439	0	0	0	19.590853	0	9.665267	13.629496	0	0	15.251672	2.076496	0
1/29/2024	6.235969	0	0	0	0	4.673542	0	0.868518	1.832536	3.092902	0	0	1.198536	0	0	0.445559	0	0
1/30/2024	0.290742	0	0	0	0	0	0	0	4.445243	0	0	0	0	0	0	0	0	0
1/31/2024	0	0	0	0	0	0	0	1.4741	0	0	0	5.058843	0	0	0.284735	0	1.643875	0.292423
2/1/2024	0	0	0	0	0	0	0	0	0	0	3.135487	0	0.279894	0	0	0	0.676102	0
2/2/2024	0.716208	0	0	5.880018	0	0	0	0	0	0	0.291853	0	0	0.298402	0	1.807909	0	0
2/3/2024	0	0	0.334871	0.807794	0	0	0.438955	0.46356	0	0	0	0	0	15.21806	0.64452	0	0	0
2/4/2024	0	0	0.576371	0	0	0	0	0	0	0	0	0	0.299541	28.982166	0	0	0	0
2/5/2024	0	0	0	0	0	0	0.322995	0	0	0	0	0	0	7.648185	0	0	0.456942	0.322995
2/6/2024	0	0.283026	0.950212	0	10.937644	0	0.378767	0.291568	0	0	0	0.285874	1.061943	0.695158	0	0.30068	4.492893	0
2/7/2024	0.415671	0.296694	0	0	0	0	0	0	0	0	0	4.442395	0	0.652597	0	0	5.824555	0
2/8/2024	0	0	0	0	0	0	0	0.30011	0	0	0	4.32863	0	0.437872	0	0	15.928358	0
2/9/2024	0	0	0	0	0	0	0	0	0	0	0.288436	1.421319	0	0	0	7.872139	0.573295	0
2/10/2024	0	0	0	0	0	5.866669	0	0.999957	0	0	1.676641	0	0	2.306735	0	0.440039	0	0
2/11/2024	0	0	0	0	0	0	0	9.641116	8.473641	0	1.544218	0.808377	0	1.592953	0	0	0	0
2/12/2024	0	0	0	0	0	0.292707	0	3.061474	16.056473	0	0	0	0	0	0	0	0	0
2/13/2024	0	0	0.28445	0	0	0	3.802675	0.279894	0	0	0	1.416042	0	0	0	0	0	0
2/14/2024	0	0	0.378767	0.36192	0.864458	0	2.541454	0.825981	0	0	0	10.598978	0	0	0	0	0	0
2/15/2024	0	0	4.864439	0.351076	0	0	0	0	0	0	0	0	0	0	0	0	0	0
2/16/2024	0	0	4.497355	0	0	0	0	0	0	0	0	0	0.554644	0	0	0	0	0
2/17/2024	0	0	0	0	23.235622	0	0	0	0	0.739555	0	0	0	0	0	0	0	0
2/18/2024	0	0	2.814209	0	1.18524	0.996593	0	0	0	0	0.482742	0	0	0	0	0	0	0
2/19/2024	2.733789	0	0	1.150998	1.494237	0	0	0	0	0	12.869442	0	0	0	0	0	0	0
2/20/2024	0	0	0.594324	0	6.401475	0	0	0	0	0	42.193275	0	0	0	0.291331	0.328552	0	0
2/21/2024	0	0	3.080531	0	0	0	0	0	0	0.509923	0	0	0	0	0	17.84742	0	0
2/22/2024	0	0	0.642786	0	0	0	0	0	0	0.349628	0	0	0.800294	0	0.391106	12.358837	0	2.723584
2/23/2024	0	0	0	0	0.371977	0	0	0	0	0	0	0	0	0	1.960563	10.292751	0	4.05581
2/24/2024	0	0	0	0	0	0	0	0	8.683948	2.374998	0	0.575532	0	0	0	0.515537	0	0
2/25/2024	0	0	0	7.093019	0	0	0	0	30.915833	3.767656	0	0	0	0	0	0	0	0
2/26/2024	0	0	0	0	0	0	0	0	3.935503	6.44648	0	0.55653	0	0	0	0	0	2.152884
2/27/2024	0.743793	0	1.49398	4.844447	0	0	0	0	0	1.077605	0	0	0	0	2.879808	0	0	0
2/28/2024	0	0	0	0	0	0	0	0	0	0	0	0	0	0	28.519499	0	0	0
2/29/2024	0	0	0	0	0	1.260883	2.086869	1.380134	0	0	0	0.728579	0	0	14.259749	2.529521	0	0.194807
3/1/2024	0	0	0	0	0	2.521766	4.173739	2.760269	0	0	0	1.457159	0	0	0	5.059041	0	0.389614
3/2/2024	0	1.793276	0	0.505903	3.33266	0	0	0	0.34843	0	32.754173	0.351148	0	0	0.579202	2.061153	0	0
3/3/2024	0	0	5.124477	1.194562	0	0	0	3.552734	0	0.382572	1.93915	0	5.900143	0	0	3.209965	0	0
3/4/2024	0	0	2.203567	0.324236	0.749415	0	0	3.598648	0	0	0.338677	0	6.651742	5.719588	0.765451	0.327309	0	0
3/5/2024	0	0	0	0	0	1.808046	0	0.364401	0	0	0	0	0	8.340374	0	0	0	0
3/6/2024	0	0	0	0	0	3.251276	8.195829	0	0	0	0	0	0	3.633455	0.832102	0	0	0
3/7/2024	0	3.885282	0.351993	0	0	0	8.484124	3.618901	0	0	0	0	0	0	0	0.879722	22.563093	0
3/8/2024	0	3.032671	0	0	0	1.800253	0	0.309835	0	0	0	0	0	0	0	0.322654	0	0.458492
3/9/2024	0	1.146388	8.815036	8.701127	0	20.102289	0	0	1.115454	0	0	0	0	0	0	0.827444	0	0
3/10/2024	0	0.441302	8.724303	4.150289	1.31914	14.86698	0	0	7.489021	0	3.074026	0	0	0	0	0	0	0
3/11/2024	0	0	0.406433	0	2.647347	0	0	1.651137	0	0	0	0	0.471803	0.466174	0.457563	0	0	0
3/12/2024	0	0	0	0	3.60686	0	0	0	0	0	0	0	8.113534	2.432427	9.290209	0	0	0
3/13/2024	0	0.858387	0	0	17.25428	0	0	1.319091	1.774434	4.366408	10.162452	0	9.229795	0	2.542021	0	0.400339	0
3/14/2024	0	0	0	0	0	0.356192	0	1.717626	18.449722	0	0.284895	0	9.344916	91.37249	0	0	0	0
3/15/2024	0	0	0	0	0	0	0	5.740153	4.26404	0	0	0	2.335118	1.233434	0	0	1.479115	0
3/16/2024	0	0	2.695523	4.822454	0	0	51.707527	0	0	0	0	0	0	0	0	1.780397	0	0
3/17/2024	0.455734	12.12692	0	2.542287	0	0	18.851515	0	0	0	0.802412	0	0	0	0	9.120574	0	12.950487
3/18/2024	0	40.525055	0	0.990882	0	0	0	2.499242	0	0	0	0	7.944929	24.347105	2.757656	1.747673	0	1.464301
3/19/2024	0	2.155962	0	0.681508	0	0	0	0.900273	0	13.179908	0	0	4.682905	35.446072	0.830607	0.549063	3.99593	0
3/20/2024	0	0	1.773128	0	0	27.685017	0	0.444074	1.030213	7.187292	0	0	0.551851	13.160642	0.299635	0	0.717123	0.95896
3/21/2024	0	0	0	0	0	1.045583	10.879572	0.498606	0	0.704516	15.244742	0	0	2.111691	2.294504	0	0	0
3/22/2024	38.759907	0	0	0.552582	0	0	0.388084	0	2.604276	17.445377	0.534672	0	0	0	0	34.921886	0	0
3/23/2024	3.06675	8.696713	5.158953	0	0.452717	2.045659	0	2.755717	24.85812	23.646753	0	0.387729	0.287726	0.300471	0	9.002991	0	0
3/24/2024	0	0	2.234543	0	3.196711	0.588778	0	6.488719	31.798044	17.333553	0	0	3.799932	0	0	0	2.239566	0
3/25/2024	34.613247	0	0	0	0	2.376776	0	0	14.413532	6.936515	0	0	0	3.867795	7.151006	0	4.799581	0.448987
3/26/2024	0	0	12.029795	0	0	37.386513	2.888046	17.335112	6.495895	0.519657	0	0	7.405349	2.45832	13.713365	1.029601	0.387096	0.479359
3/27/2024	5.074756	0	8.245092	0	0	8.811594	5.294821	5.220139	0.958493	0.300897	23.369549	0	12.823446	0.502386	13.917812	13.730416	0	0.286753
3/28/2024	0	0	0	0	1.260567	0.722257	1.371208	1.577912	0.586207	0	4.52297	0	0	3.229208	5.244487	0	0	0
3/29/2024	0	0	2.063298	0	0.851758	7.283366	0.437482	0	0	0	0	0.292332	0	0	0	0	0	0
3/30/2024	38.650742	0	3.050546	0	0	0.328768	0	0	1.43372	0	19.288692	0	9.137304	0	0	0	0	0
3/31/2024	26.949776	0	0	5.492344	0	0	0.427573	0	0	0	29.963644	0	2.137046	0.670671	0	0	0	5.34496
4/1/2024	0	0	0	13.853391	0	0	7.812085	0.592434	0	0	2.880247	12.806863	2.904687	2.19699	0	0	0	0
4/2/2024	0	2.611324	0	1.075971	1.02268	0	7.836786	9.622521	34.816647	0	0	0	6.442324	0	0	0	0	0
4/3/2024	41.929119	15.974753	0	0	0.544382	10.285159	0	0	10.445141	0	0	0	1.040887	1.558705	0.811708	0	0	1.318555
4/4/2024	16.025599	25.321714	0	1.089491	0	1.758651	0	0	0	4.424592	0	0	0	25.292894	0	1.263501	0	0
4/5/2024	0	0	0	0	0	0	6.544239	0	0	6.079438	0.612314	0	0.77727	11.283722	0	0.558462	0	0
4/6/2024	0	0	0	0	0	0	41.751595	0	5.555913	6.116536	9.431788	0	0	2.045075	0.812709	0	6.889359	29.131195
4/7/2024	0.63369	1.080665	0	0	0	0.633922	17.007507	0	3.350961	1.206718	23.271839	7.702509	0	0	2.757725	0	10.450537	0
4/8/2024	8.963676	0.324593	0	0	0	1.631546	15.946475	4.927938	1.263166	0	0	0	1.475394	0	0	0.440189	0	0
4/9/2024	3.9905	1.379044	0	0.462449	0	13.307668	0	5.375122	0.930805	0	0	1.477968	0	0	0.697923	7.47036	0	24.996895
4/10/2024	0	0	2.660581	0	0	2.892898	0	0	0	0	0	0.918445	2.225384	0	0	23.084085	0	0
4/11/2024	0.739923	0	11.026224	0	0	0	0	0	0	0	0	0	11.257229	0.670722	1.497935	7.374522	3.336113	0
4/12/2024	26.604696	0	0	0	0.918287	0	0	0.463307	0.999793	0	14.558134	0	0	0.682827	0	9.074338	39.882263	0
4/13/2024	0.916532	0	0	0	37.022911	0	0	16.158829	25.809986	3.135997	1.816829	3.501123	0.690937	0	7.224872	11.501575	4.097498	1.623172
4/14/2024	0.299887	23.064491	1.53629	0	13.92586	0	0.918308	7.054944	26.25	5.794685	0	0	20.073357	2.58681	0	0	0	4.726192
4/15/2024	0	3.367754	9.563497	0	0	0	8.111956	2.703867	5.419846	0	0	2.034263	0	1.550783	0.320748	0	0	1.056434
4/16/2024	0	0	2.122752	0	0	1.033384	0.580325	2.080016	0	0.403451	0	6.75527	4.68782	7.666973	0	0	0	0
4/17/2024	2.677411	0	3.843634	0	0	3.823062	7.190179	0.452339	0	0.319891	0	2.237211	0.438112	9.346041	0	0	4.093069	0
4/18/2024	4.67639	0	0	9.620815	0	0.294855	15.144378	0.419316	0	0	10.803112	0	3.03221	2.2867	0	35.312717	0.514673	4.082773
4/19/2024	0	0.626693	0	0	7.264471	0.345506	0	0.419874	0	0	2.707127	0	8.184071	0	1.696739	3.252685	0	3.135541
4/20/2024	0	2.886534	0	0	50.085526	6.414146	0	0	0	6.08992	0	0	5.232707	0	0	0	2.875677	0
4/21/2024	1.069646	0	0	0	11.879241	3.672789	0.344585	11.989076	1.826573	9.635236	0	0	0	0	1.827746	0	10.277333	0
4/22/2024	13.367245	0	3.835837	0.371967	0.484553	0	0	4.725057	0	2.018059	0.533824	0	11.977856	0	0	0	0.872461	0
4/23/2024	70.927223	7.15441	4.613924	0	0	0.318907	0	0	0	2.00129	0	0	19.541618	2.043458	0	0.350546	10.620988	0
4/24/2024	7.210563	0	7.345875	0	0	8.590324	0	0.388582	0	12.800122	0	0	2.70972	3.639716	3.483438	6.41191	11.527884	0
4/25/2024	0	0.553325	0.714553	0	0	0.934919	0	1.722154	0	4.86861	0	0	0	0	5.605537	7.419271	2.517878	5.434234
4/26/2024	0	0	0	0	0	6.248325	0	0.3964	8.338696	1.718489	9.81883	0	0	0.425487	7.435219	10.022904	0	27.675394
4/27/2024	0	5.395238	1.492922	0	0	5.303251	0	0.369875	24.128397	0.661451	0	0	0	3.747428	10.688138	0.348092	1.713782	71.982628
4/28/2024	0	7.978741	3.648001	0	0.527963	0	0.990297	0.381623	10.008989	1.718372	0	0	0	0.610041	5.90504	0	0	5.436578
4/29/2024	0	7.038671	4.870895	0.29884	1.131063	0	11.770348	0	0.310826	0.469809	0	63.329117	0	0	0.416186	0	0	0
4/30/2024	4.678331	1.186498	3.851778	0	0	2.10416	4.93905	0	5.445381	0	0	4.338356	0.548144	0	0	0	11.838474	0.500181
5/1/2024	12.864102	0	1.36711	0.434055	0	9.302033	0.330372	12.94388	8.942657	0	9.409968	0	1.222169	0	0	12.802765	7.862017	0
5/2/2024	3.271613	0	3.100236	2.033797	1.124036	2.288826	0.328761	1.281727	0.506715	0	2.895679	1.248039	0.668043	4.04684	0	6.052603	0	0
5/3/2024	0	0	2.443972	0	0.6293	0	4.758935	0	0.345344	0	12.751693	9.434472	0	2.860075	0	0.327316	0.83036	0.458208
5/4/2024	0.326679	0	7.937719	0	0	0	0.771857	24.770897	0	0	5.954582	2.866546	2.329322	1.48262	4.287447	0	0.309627	0.355565
5/5/2024	7.47059	0	0	0	10.659227	0	1.003061	64.539093	0	0	0	0	0.422095	0.30608	16.70582	12.922378	0	0.36157
5/6/2024	40.197769	0	0	0	33.055733	0	0	15.646094	0	0	4.887209	0	0.679514	10.635755	0.681858	31.778147	3.151784	0.438673
5/7/2024	36.064327	0	0	0	2.295725	0	0	0.309761	0	0	0	0	0	21.147278	0.369171	2.448572	12.435175	0
5/8/2024	7.421759	3.132165	0.406281	0	0	0	6.718637	0	0	5.201285	0	1.801751	0	0	4.353927	0.341014	15.646636	0.707326
5/9/2024	0	2.979048	6.702488	0	1.078436	2.053208	18.434792	0	0	6.306029	0	0	0	0	0	0	13.869077	1.881716
5/10/2024	2.492093	17.435263	6.920134	0	3.29507	0	0.404169	4.623693	2.330974	32.701218	11.533698	0	0	0	0	0	1.436137	0
5/11/2024	5.77638	2.732831	0.667358	0	0	0	0	7.121888	0.330196	12.92984	1.79276	0	0	27.372118	0	7.185134	0	0.349742
5/12/2024	7.369118	4.925365	0	0	0	0.519646	0	2.129111	10.657769	0	0	0.851522	0	20.942619	0	0.318661	0	10.379257
5/13/2024	0	2.173811	0.475847	0	0	2.946318	0	18.127039	0	4.73321	0	21.347836	0	0	0	0	0	0.33938
5/14/2024	0.306454	2.716338	3.243613	0	0	16.533819	0	0	0	33.195423	9.50938	7.006304	1.56663	0	0.378267	3.827693	0	0.660431
5/15/2024	1.413091	0	2.166975	0	0	11.716081	0.297244	0.326714	0	0	11.799915	0	2.789103	0	0	20.39222	0	0.340841
5/16/2024	5.25634	0	0.342478	0	0	0	6.363516	0	0	0	0	0	2.266181	0	0	2.064161	3.243355	0.850035
5/17/2024	19.77216	4.613719	2.212069	0	0	0	3.996244	0	4.079144	0	0	0	0	0	0.766915	0	16.691977	21.267773
5/18/2024	22.112635	5.043097	0	0	1.04669	0	18.307098	1.106113	6.963596	0	0	0	0	0	21.061932	4.056134	0.531491	0
5/19/2024	8.018568	0	0	0	0	0	0	4.722769	25.268036	3.238207	24.781694	0	3.113524	0.285182	56.013721	0.675872	0	0.848721
5/20/2024	1.700619	0	4.454407	0	0	0	0	0.353085	49.677868	0	42.20507	1.069536	0.382962	1.495474	31.466684	0	0	11.444248
5/21/2024	4.356427	0	14.944878	0	0	0.882025	0	1.456399	3.104526	3.945031	0	4.38863	3.142194	5.862905	3.748645	1.373626	0	48.203506
5/22/2024	3.690485	0	15.52862	0	2.914211	7.751565	0	0	0	46.552559	0	0	0	5.345501	0	0.38179	0	23.960039
5/23/2024	0	0	0	0	23.680498	0.489155	2.03997	0	0.496668	0	0	7.220182	0	3.992228	0	9.710995	0	0.388519
5/24/2024	25.39146	0	0	0	0	0	0.667196	0	0	0	0	0.939292	3.389934	3.693055	0	7.469653	0	0
5/25/2024	15.569325	0	0	0	0	2.494262	1.536759	2.255919	1.925501	0	3.022178	1.305754	0	14.392057	0	5.980501	12.746243	0
5/26/2024	4.949096	2.204554	0	0	0	0.467086	21.328074	0.648293	2.928836	0	2.04513	0.545666	0	0.583632	0	15.635477	0.690949	1.469768
5/27/2024	8.108511	0.562572	0	0	0	0	2.019288	0	0.448108	3.341823	1.02595	6.586012	0	1.516713	0	3.884359	0	0.286994
5/28/2024	2.159666	0	0	5.060199	3.820895	9.356204	0	1.374507	0	4.113609	13.025025	26.771339	18.220432	5.731404	3.525532	0	4.036754	14.768169
5/29/2024	0.735528	0.302822	0	7.004202	2.83146	24.905876	0	27.673656	0	3.006681	0	3.328246	0	12.499207	0.282017	0	14.398067	0
5/30/2024	2.601716	3.885	0	17.282059	0	2.407072	0	0	0	0	0	0	2.279895	0.678264	0	2.033547	14.306333	0
5/31/2024	0.329529	0.428609	0	3.811559	7.024663	1.668492	0	0	0	0	7.02886	0	3.670295	0	6.149285	0	9.01103	0
6/1/2024	0.331003	0	0	0.623534	0	1.393298	0	6.455137	0	0	19.12431	0	4.90723	0	0	0	4.063046	1.348504
6/2/2024	0.349772	2.183131	0.987702	0	17.183098	8.939631	0	0	0	2.22454	0	0.524156	1.959162	0	0.444066	0	0.954246	0
6/3/2024	3.913422	17.366064	0.576379	0	39.145615	1.304217	0	0	0	5.603329	8.164016	0.430055	1.382915	0.437454	0.480386	0	0	1.971403
6/4/2024	1.174566	5.997793	0	0	18.398808	30.766918	3.883355	0	7.80253	1.672286	65.234367	0	1.031717	0	1.035411	0	0	14.263448
6/5/2024	47.5835	0	0	0	0	8.030672	20.272808	0	80.501503	1.056086	10.173164	0.316104	0	17.747444	0.672495	12.97012	0	1.763669
6/6/2024	43.928101	34.724972	0	0	0	0	17.611244	0	1.643548	9.462665	0.415774	7.57178	0	35.472984	0	0	0	0
6/7/2024	37.019577	0.978796	0	0	0	0	0	0	0	16.661097	0	2.032139	0	54.425468	2.353176	18.123913	3.22676	0
6/8/2024	106.233826	0.537528	0	0	0	0	0	0.415741	0.282184	0.914459	0	0	1.036781	2.274498	0	0	19.40617	0
6/9/2024	25.160652	0.991732	0	0	0	1.115262	0	1.258803	1.63677	0	0	0	2.236301	0	0	0	16.688541	0.467586
6/10/2024	32.248772	7.669689	0	0.583094	0	23.356459	0	22.875473	20.205824	0.379333	0	0	2.788871	0.577458	0	0	13.510684	0
6/11/2024	0.345326	0	0	0	0.318942	13.105985	0.29556	0	6.037865	5.305359	1.178558	0	0	0.456337	0	2.003139	2.639258	0
6/12/2024	0.434594	0	0	0	0.936436	39.094032	9.34969	0	4.764835	27.085516	6.911458	0	0	0	0	0	0.578608	2.29379
6/13/2024	0.855111	0.317467	0	0	0	10.262705	13.237973	0	16.161491	21.660444	0.507095	0	10.20968	2.649821	0.361878	0	2.03829	0
6/14/2024	18.683472	9.729059	0	2.521076	3.801733	0.82455	8.467491	0	6.96494	2.378378	0	0.483209	28.189144	7.93856	0	0	59.216179	0
6/15/2024	29.948883	1.368827	0	0	3.163216	3.9721	2.871541	0.353398	10.355034	7.525164	0	0	10.265558	8.060225	0	0.624495	4.670838	0
6/16/2024	1.430693	0	0	0	0	3.333174	1.182951	0	0	0.373256	0	0.899685	0	8.38527	0	0.715256	0	0
6/17/2024	36.716503	0	0	0	0	9.998439	33.720993	4.818038	2.367136	0	0	0	0	23.879267	0	1.092347	0	14.833624
6/18/2024	26.637424	0	0	0	0	0	5.092259	9.72527	0	1.465442	0	0.292492	0	0.627769	0	0.849615	0	3.878348
6/19/2024	0	0	0	0	0.607495	0.521113	6.998908	0	0	0.412603	5.526248	6.954001	0	0	4.783391	0	2.849652	0
6/20/2024	16.082321	0.442211	0	0	1.747638	2.502164	11.428391	0.290441	0	18.456161	0	5.864009	0.706067	0	9.707237	5.331304	0	0
6/21/2024	6.016018	3.268399	0	0	2.154968	32.661762	8.645974	15.398499	0	32.682041	0	0	0	7.065826	2.343282	0	0	0
[truncated: 27,586 more rows]
