# Supplementary material for: Climatic Variability Threatens Population Growth and Persistence of a Declining Grassland Songbird
Source: Ecol Evol. 2025 Nov 24;15(11):e72195. doi: 10.1002/ece3.72195 (PMC12643823; doi:10.1002/ece3.72195)
Supplement: Supplementary file 1 — Data S1: ece372195‐sup‐0001‐DataS1.zip. [file ECE3-15-e72195-s002.zip › ece372195-sup-0001-DataS1/ece372195-sup-0007-Supinfo7.csv]

Year	Lambda	Breed_lag2
2014	1.08	300.5
2015	0.94	474.6333333
2016	1.08	418.9
2017	0.9	625.9333333
2018	0.99	509.8666667
2019	0.88	347.3666667
2020	1.08	370.3
