# Supplementary material for: Climatic Variability Threatens Population Growth and Persistence of a Declining Grassland Songbird
Source: Ecol Evol. 2025 Nov 24;15(11):e72195. doi: 10.1002/ece3.72195 (PMC12643823; doi:10.1002/ece3.72195)
Supplement: Supplementary file 1 — Data S1: ece372195‐sup‐0001‐DataS1.zip. [file ECE3-15-e72195-s002.zip › ece372195-sup-0001-DataS1/ece372195-sup-0005-Supinfo5.csv]

ID	2013	2014	2015	2016	2017	2018	2019	2020	capture.year	sex	age
1320 83962	1	0	0	0	0	0	0	0	2013	M	adult
1320 83965	1	0	0	0	0	0	0	0	2013	M	juvenile
1320 83966	1	0	0	0	0	0	0	0	2013	F	juvenile
1320 83967	1	0	0	0	0	0	0	0	2013	F	juvenile
1601 90664	0	0	0	0	0	0	1	0	2019	F	juvenile
1601 90675	0	0	0	0	0	0	0	1	2020	F	juvenile
1601 90678	0	0	0	0	0	0	0	1	2020	M	juvenile
1601 90680	0	0	0	0	0	0	0	1	2020	F	juvenile
1601 90682	0	0	0	0	0	0	0	1	2020	F	juvenile
1601 90683	0	0	0	0	0	0	0	1	2020	M	juvenile
1601 90685	0	0	0	0	0	0	0	1	2020	F	juvenile
1601 90686	0	0	0	0	0	0	0	1	2020	F	juvenile
1601 90687	0	0	0	0	0	0	0	1	2020	F	juvenile
1601 90688	0	0	0	0	0	0	0	1	2020	M	juvenile
1601 90689	0	0	0	0	0	0	0	1	2020	F	juvenile
1601 90694	0	0	0	0	1	0	0	0	2017	F	juvenile
1601 90695	0	0	0	0	1	0	0	0	2017	F	juvenile
1601 90697	0	0	0	0	1	0	0	0	2017	M	juvenile
1601 90699	0	0	0	0	1	0	0	0	2017	M	juvenile
1601 90700	0	0	0	0	1	0	0	0	2017	F	juvenile
1831 10003	0	1	0	0	0	0	0	0	2014	M	juvenile
1831 10004	0	1	0	0	0	0	0	0	2014	M	juvenile
1831 10006	0	1	0	0	0	0	0	0	2014	F	juvenile
1831 10008	0	1	0	0	0	0	0	0	2014	F	juvenile
1831 10010	0	1	0	0	0	0	0	0	2014	M	juvenile
1831 10013	0	1	0	0	0	0	0	0	2014	M	juvenile
1831 10014	0	1	0	0	0	0	0	0	2014	F	juvenile
1831 10015	0	1	0	0	0	0	0	0	2014	F	juvenile
1831 10016	0	1	0	0	0	0	0	0	2014	M	juvenile
1831 10017	0	1	0	0	0	0	0	0	2014	M	juvenile
1831 10018	0	1	0	0	0	0	0	0	2014	M	juvenile
1831 10020	0	1	0	0	0	0	0	0	2014	F	juvenile
1831 10021	0	1	0	0	0	0	0	0	2014	M	juvenile
1831 10022	0	1	0	0	0	0	0	0	2014	F	juvenile
1831 10024	0	1	0	0	0	0	0	0	2014	M	juvenile
1831 10025	0	1	0	0	0	0	0	0	2014	M	juvenile
1831 10027	0	1	0	0	0	0	0	0	2014	F	juvenile
1831 10030	0	1	0	0	0	0	0	0	2014	F	juvenile
1831 10033	0	1	0	0	0	0	0	0	2014	F	juvenile
1831 10034	0	1	0	0	0	0	0	0	2014	M	juvenile
1831 10038	0	1	0	0	0	0	0	0	2014	M	juvenile
1831 10039	0	1	0	0	0	0	0	0	2014	M	juvenile
1831 10040	0	1	0	0	0	0	0	0	2014	F	juvenile
1831 10045	0	1	0	0	0	0	0	0	2014	F	juvenile
1831 10047	0	1	0	0	0	0	0	0	2014	M	juvenile
1831 10048	0	1	0	0	0	0	0	0	2014	F	juvenile
1831 10049	0	1	0	0	0	0	0	0	2014	F	juvenile
1831 10051	0	1	0	0	0	0	0	0	2014	M	juvenile
1831 10055	0	1	0	0	0	0	0	0	2014	M	juvenile
1831 10056	0	1	0	0	0	0	0	0	2014	F	juvenile
1831 10057	0	1	0	0	0	0	0	0	2014	F	juvenile
1831 10060	0	1	0	0	0	0	0	0	2014	F	juvenile
1831 10063	0	1	0	0	0	0	0	0	2014	M	juvenile
1831 10064	0	1	0	0	0	0	0	0	2014	M	juvenile
1831 10065	0	1	0	0	0	0	0	0	2014	M	juvenile
1831 10066	0	1	0	0	0	0	0	0	2014	F	juvenile
1831 10068	0	1	0	0	0	0	0	0	2014	M	juvenile
1831 10069	0	1	0	0	0	0	0	0	2014	F	juvenile
1831 10070	0	1	0	0	0	0	0	0	2014	F	juvenile
1831 10071	0	1	0	0	0	0	0	0	2014	M	juvenile
1831 10072	0	1	0	0	0	0	0	0	2014	F	juvenile
1831 10073	0	1	0	0	0	0	0	0	2014	M	juvenile
1831 10074	0	1	0	0	0	0	0	0	2014	M	juvenile
1831 10075	0	1	0	0	0	0	0	0	2014	M	juvenile
1831 10076	0	1	0	0	0	0	0	0	2014	F	juvenile
1831 10077	0	1	0	0	0	0	0	0	2014	F	juvenile
1831 10080	0	1	0	0	0	0	0	0	2014	M	juvenile
1831 10081	0	1	0	0	0	0	0	0	2014	M	juvenile
1831 10082	0	1	0	0	0	0	0	0	2014	M	juvenile
1831 10083	0	1	0	0	0	0	0	0	2014	F	juvenile
1831 10084	0	1	0	0	0	0	0	0	2014	F	juvenile
1831 10085	0	1	0	0	0	0	0	0	2014	M	juvenile
1831 10087	0	1	0	0	0	0	0	0	2014	F	juvenile
1831 10088	0	1	0	0	0	0	0	0	2014	F	juvenile
1831 10089	0	1	0	0	0	0	0	0	2014	F	juvenile
1831 10090	0	1	0	0	0	0	0	0	2014	M	juvenile
1831 10091	0	1	0	0	0	0	0	0	2014	M	juvenile
1831 10092	0	1	0	0	0	0	0	0	2014	M	juvenile
1831 10093	0	1	0	0	0	0	0	0	2014	M	juvenile
1831 10095	0	1	0	0	0	0	0	0	2014	F	juvenile
1831 10098	0	1	0	0	0	0	0	0	2014	F	juvenile
1831 10099	0	1	0	0	0	0	0	0	2014	F	juvenile
1831 10100	0	1	0	0	0	0	0	0	2014	M	juvenile
1831 10154	0	0	1	0	0	0	0	0	2015	F	juvenile
1831 10155	0	0	1	0	0	0	0	0	2015	F	juvenile
1831 10156	0	0	1	0	0	0	0	0	2015	F	juvenile
1831 10157	0	0	1	0	0	0	0	0	2015	F	juvenile
1831 10158	0	0	1	0	0	0	0	0	2015	M	juvenile
1831 10159	0	0	1	0	0	0	0	0	2015	M	juvenile
1831 10185	0	0	1	0	0	0	0	0	2015	M	juvenile
1831 10187	0	0	1	0	0	0	0	0	2015	M	juvenile
1831 10188	0	0	1	0	0	0	0	0	2015	F	juvenile
1831 10199	0	0	1	0	0	0	0	0	2015	M	juvenile
1831 10201	1	0	0	0	0	0	0	0	2013	F	juvenile
1831 10202	1	0	0	0	0	0	0	0	2013	M	juvenile
1831 10203	1	0	0	0	0	0	0	0	2013	M	juvenile
1831 10204	1	0	0	0	0	0	0	0	2013	M	juvenile
1831 10205	1	0	0	0	0	0	0	0	2013	M	juvenile
1831 10206	1	0	0	0	0	0	0	0	2013	M	juvenile
1831 10207	1	0	0	0	0	0	0	0	2013	M	juvenile
1831 10208	1	0	0	0	0	0	0	0	2013	M	juvenile
1831 10209	1	0	0	0	0	0	0	0	2013	M	juvenile
1831 10210	1	0	0	0	0	0	0	0	2013	F	juvenile
1831 10211	1	0	0	0	0	0	0	0	2013	M	juvenile
1831 10212	1	0	0	0	0	0	0	0	2013	M	juvenile
1831 10302	0	1	0	0	0	0	0	0	2014	F	juvenile
1831 10303	0	1	0	0	0	0	0	0	2014	M	juvenile
1831 10304	0	1	0	0	0	0	0	0	2014	M	juvenile
1831 10305	0	1	0	0	0	0	0	0	2014	M	juvenile
1831 10306	0	1	0	0	0	0	0	0	2014	F	juvenile
1831 10308	0	1	0	0	0	0	0	0	2014	M	juvenile
1831 10312	0	1	0	0	0	0	0	0	2014	F	juvenile
1831 10313	0	1	0	0	0	0	0	0	2014	F	juvenile
1831 10316	0	1	0	0	0	0	0	0	2014	M	juvenile
1831 10317	0	1	0	0	0	0	0	0	2014	F	juvenile
1831 10318	0	1	0	0	0	0	0	0	2014	F	juvenile
1831 10319	0	1	0	0	0	0	0	0	2014	M	juvenile
1831 10320	0	1	0	0	0	0	0	0	2014	F	juvenile
1831 10321	0	1	0	0	0	0	0	0	2014	F	juvenile
1831 10322	0	1	0	0	0	0	0	0	2014	M	juvenile
1831 10323	0	1	0	0	0	0	0	0	2014	M	juvenile
1831 10324	0	1	0	0	0	0	0	0	2014	F	juvenile
1831 10325	0	1	0	0	0	0	0	0	2014	F	juvenile
1831 10326	0	1	0	0	0	0	0	0	2014	F	juvenile
1831 10327	0	1	0	0	0	0	0	0	2014	F	juvenile
1831 10328	0	1	0	0	0	0	0	0	2014	F	juvenile
1831 10329	0	1	0	0	0	0	0	0	2014	M	juvenile
1831 10330	0	1	0	0	0	0	0	0	2014	M	juvenile
1831 10331	0	1	0	0	0	0	0	0	2014	F	juvenile
1831 10332	0	1	0	0	0	0	0	0	2014	M	juvenile
1831 10333	0	1	0	0	0	0	0	0	2014	F	juvenile
1831 10334	0	1	0	0	0	0	0	0	2014	F	juvenile
1831 10335	0	1	0	0	0	0	0	0	2014	F	juvenile
1831 10336	0	1	0	0	0	0	0	0	2014	F	juvenile
1831 10337	0	1	0	0	0	0	0	0	2014	M	juvenile
1831 10338	0	1	0	0	0	0	0	0	2014	M	juvenile
1831 10340	0	1	0	0	0	0	0	0	2014	M	juvenile
1831 10343	0	1	0	0	0	0	0	0	2014	M	juvenile
1831 10344	0	1	0	0	0	0	0	0	2014	F	juvenile
1831 10345	0	1	0	0	0	0	0	0	2014	F	juvenile
1831 10346	0	1	0	0	0	0	0	0	2014	F	juvenile
1831 10347	0	1	0	0	0	0	0	0	2014	M	juvenile
1831 10348	0	1	0	0	0	0	0	0	2014	M	juvenile
1831 10349	0	1	0	0	0	0	0	0	2014	F	juvenile
1831 10351	0	1	0	0	0	0	0	0	2014	F	juvenile
1831 10355	0	1	0	0	0	0	0	0	2014	F	juvenile
1831 10356	0	1	0	0	0	0	0	0	2014	M	juvenile
1831 10357	0	1	0	0	0	0	0	0	2014	M	juvenile
1831 10358	0	1	0	0	0	0	0	0	2014	F	juvenile
1831 10359	0	1	0	0	0	0	0	0	2014	M	juvenile
1831 10360	0	1	0	0	0	0	0	0	2014	F	juvenile
1831 10361	0	1	0	0	0	0	0	0	2014	F	juvenile
1831 10362	0	1	0	0	0	0	0	0	2014	F	juvenile
1831 10363	0	1	0	0	0	0	0	0	2014	F	juvenile
1831 10364	0	1	0	0	0	0	0	0	2014	F	juvenile
1831 10366	0	1	0	0	0	0	0	0	2014	F	juvenile
1831 10367	0	1	0	0	0	0	0	0	2014	F	juvenile
1831 10368	0	1	0	0	0	0	0	0	2014	M	juvenile
1831 10369	0	1	0	0	0	0	0	0	2014	M	juvenile
1831 10370	0	1	0	0	0	0	0	0	2014	M	juvenile
1831 10371	0	1	0	0	0	0	0	0	2014	M	juvenile
1831 10372	0	1	0	0	0	0	0	0	2014	F	juvenile
1831 10373	0	1	0	0	0	0	0	0	2014	F	juvenile
1831 10374	0	1	0	0	0	0	0	0	2014	M	juvenile
1831 10375	0	1	0	0	0	0	0	0	2014	M	juvenile
1831 10377	0	1	0	0	0	0	0	0	2014	F	juvenile
1831 10378	0	1	0	0	0	0	0	0	2014	F	juvenile
1831 10379	0	1	0	0	0	0	0	0	2014	F	juvenile
1831 10380	0	1	0	0	0	0	0	0	2014	M	juvenile
1831 10381	0	1	0	0	0	0	0	0	2014	F	juvenile
1831 10382	0	1	0	0	0	0	0	0	2014	M	juvenile
1831 10383	0	1	0	0	0	0	0	0	2014	M	juvenile
1831 10384	0	1	0	0	0	0	0	0	2014	M	juvenile
1831 10385	0	1	0	0	0	0	0	0	2014	M	juvenile
1831 10386	0	1	0	0	0	0	0	0	2014	F	juvenile
1831 10387	0	1	0	0	0	0	0	0	2014	M	juvenile
1831 10388	0	1	0	0	0	0	0	0	2014	M	juvenile
1831 10389	0	1	0	0	0	0	0	0	2014	M	juvenile
1831 10390	0	1	0	0	0	0	0	0	2014	M	juvenile
1831 10391	0	1	0	0	0	0	0	0	2014	M	juvenile
1831 10392	0	1	0	0	0	0	0	0	2014	F	juvenile
1831 10393	0	1	0	0	0	0	0	0	2014	F	juvenile
1831 10394	0	1	0	0	0	0	0	0	2014	M	juvenile
1831 10395	0	1	0	0	0	0	0	0	2014	F	juvenile
1831 10396	0	1	0	0	0	0	0	0	2014	M	juvenile
1831 10397	0	1	0	0	0	0	0	0	2014	F	juvenile
1831 10398	0	1	0	0	0	0	0	0	2014	F	juvenile
1831 10399	0	1	0	0	0	0	0	0	2014	M	juvenile
1831 10400	0	1	0	0	0	0	0	0	2014	M	juvenile
1831 10413	0	1	0	0	0	0	0	0	2014	F	juvenile
1831 10414	0	1	0	0	0	0	0	0	2014	F	juvenile
1831 10415	0	1	0	0	0	0	0	0	2014	F	juvenile
1831 10416	0	1	0	0	0	0	0	0	2014	F	juvenile
1831 10422	0	1	0	0	0	0	0	0	2014	M	juvenile
1831 10423	0	1	0	0	0	0	0	0	2014	M	juvenile
1831 10426	0	1	0	0	0	0	0	0	2014	F	juvenile
1831 10427	0	1	0	0	0	0	0	0	2014	M	juvenile
1831 10428	0	1	0	0	0	0	0	0	2014	F	juvenile
1831 10429	0	1	0	0	0	0	0	0	2014	M	juvenile
1831 10430	0	1	0	0	0	0	0	0	2014	M	juvenile
1831 10431	0	1	0	0	0	0	0	0	2014	M	juvenile
1831 10434	0	1	0	0	0	0	0	0	2014	M	juvenile
1831 10435	0	1	0	0	0	0	0	0	2014	F	juvenile
1831 10436	0	1	0	0	0	0	0	0	2014	F	juvenile
1831 10438	0	1	0	0	0	0	0	0	2014	M	juvenile
1831 10439	0	1	0	0	0	0	0	0	2014	M	juvenile
1831 10440	0	1	0	0	0	0	0	0	2014	M	juvenile
1831 10441	0	1	0	0	0	0	0	0	2014	M	juvenile
1831 10442	0	1	0	0	0	0	0	0	2014	M	juvenile
1831 10443	0	1	0	0	0	0	0	0	2014	M	juvenile
1831 10460	0	1	0	0	0	0	0	0	2014	M	juvenile
1831 10474	0	1	0	0	0	0	0	0	2014	M	juvenile
1831 10477	0	1	0	0	0	0	0	0	2014	F	juvenile
1831 10479	0	1	0	0	0	0	0	0	2014	F	juvenile
1831 10483	0	1	0	0	0	0	0	0	2014	M	juvenile
1831 10487	0	1	0	0	0	0	0	0	2014	M	juvenile
1831 10488	0	1	0	0	0	0	0	0	2014	M	juvenile
1831 10490	0	1	0	0	0	0	0	0	2014	F	juvenile
1831 10491	0	1	0	0	0	0	0	0	2014	F	juvenile
1831 10493	0	1	0	0	0	0	0	0	2014	F	juvenile
1831 10495	0	1	0	0	0	0	0	0	2014	F	juvenile
1831 10496	0	1	0	0	0	0	0	0	2014	M	juvenile
1831 10497	0	1	0	0	0	0	0	0	2014	M	juvenile
1831 10530	1	0	0	0	0	0	0	0	2013	M	juvenile
1831 10531	1	0	0	0	0	0	0	0	2013	F	juvenile
1831 10634	1	0	0	0	0	0	0	0	2013	M	juvenile
1831 10638	1	0	0	0	0	0	0	0	2013	M	juvenile
1831 10639	1	0	0	0	0	0	0	0	2013	F	juvenile
1831 10644	1	0	0	0	0	0	0	0	2013	F	juvenile
1831 10645	1	0	0	0	0	0	0	0	2013	F	juvenile
1831 10649	1	0	0	0	0	0	0	0	2013	F	juvenile
1831 10650	1	0	0	0	0	0	0	0	2013	M	juvenile
1831 10652	1	0	0	0	0	0	0	0	2013	F	juvenile
1831 10653	1	0	0	0	0	0	0	0	2013	F	juvenile
1831 10654	1	0	0	0	0	0	0	0	2013	F	juvenile
1831 10656	1	0	0	0	0	0	0	0	2013	F	juvenile
1831 10657	1	0	0	0	0	0	0	0	2013	M	juvenile
1831 10658	1	0	0	0	0	0	0	0	2013	F	juvenile
1831 10662	1	0	0	0	0	0	0	0	2013	F	juvenile
1831 10663	1	0	0	0	0	0	0	0	2013	M	juvenile
1831 10664	1	0	0	0	0	0	0	0	2013	M	juvenile
1831 10665	1	0	0	0	0	0	0	0	2013	F	juvenile
1831 10667	1	0	0	0	0	0	0	0	2013	F	juvenile
1831 10674	1	0	0	0	0	0	0	0	2013	M	juvenile
1831 10675	1	0	0	0	0	0	0	0	2013	M	juvenile
1831 10681	1	0	0	0	0	0	0	0	2013	F	juvenile
1831 10682	1	0	0	0	0	0	0	0	2013	M	juvenile
1831 10686	1	0	0	0	0	0	0	0	2013	F	juvenile
1831 10687	1	0	0	0	0	0	0	0	2013	F	juvenile
1831 10692	1	0	0	0	0	0	0	0	2013	M	juvenile
1831 10693	1	0	0	0	0	0	0	0	2013	F	juvenile
1831 10696	1	0	0	0	0	0	0	0	2013	F	juvenile
1831 10697	1	0	0	0	0	0	0	0	2013	F	juvenile
1831 10700	1	0	0	0	0	0	0	0	2013	F	juvenile
1831 10701	1	0	0	0	0	0	0	0	2013	F	juvenile
1831 10702	1	0	0	0	0	0	0	0	2013	M	juvenile
1831 10703	1	0	0	0	0	0	0	0	2013	M	juvenile
1831 10704	1	0	0	0	0	0	0	0	2013	M	juvenile
1831 10705	1	0	0	0	0	0	0	0	2013	F	juvenile
1831 10707	1	0	0	0	0	0	0	0	2013	M	juvenile
1831 10708	1	0	0	0	0	0	0	0	2013	M	adult
1831 10709	1	0	0	0	0	0	0	0	2013	M	juvenile
1831 10710	1	0	0	0	0	0	0	0	2013	M	adult
1831 10711	1	0	0	0	0	0	0	0	2013	M	juvenile
1831 10712	1	0	0	0	0	0	0	0	2013	F	juvenile
1831 10713	1	0	0	0	0	0	0	0	2013	M	adult
1831 10714	1	0	0	0	0	0	0	0	2013	M	juvenile
1831 10715	1	0	0	0	0	0	0	0	2013	M	juvenile
1831 10716	1	0	0	0	0	0	0	0	2013	F	juvenile
1831 10717	1	0	0	0	0	0	0	0	2013	F	juvenile
1831 10718	1	0	0	0	0	0	0	0	2013	F	juvenile
1831 10719	1	0	0	0	0	0	0	0	2013	F	juvenile
1831 10720	1	0	0	0	0	0	0	0	2013	F	juvenile
1831 10721	1	0	0	0	0	0	0	0	2013	M	juvenile
1831 10722	1	0	0	0	0	0	0	0	2013	F	juvenile
1831 10723	1	0	0	0	0	0	0	0	2013	F	juvenile
1831 10724	1	0	0	0	0	0	0	0	2013	M	juvenile
1831 10725	1	0	0	0	0	0	0	0	2013	F	juvenile
1831 10726	1	0	0	0	0	0	0	0	2013	F	juvenile
1831 10727	1	0	0	0	0	0	0	0	2013	M	adult
1831 10728	1	0	0	0	0	0	0	0	2013	F	adult
1831 10729	1	0	0	0	0	0	0	0	2013	F	adult
1831 10730	1	0	0	0	0	0	0	0	2013	F	adult
1831 10731	1	0	0	0	0	0	0	0	2013	M	adult
1831 10732	1	0	0	0	0	0	0	0	2013	F	juvenile
1831 10733	1	0	0	0	0	0	0	0	2013	F	juvenile
1831 10734	1	0	0	0	0	0	0	0	2013	F	juvenile
1831 10735	1	0	0	0	0	0	0	0	2013	M	juvenile
1831 10736	1	0	0	0	0	0	0	0	2013	M	juvenile
1831 10737	1	0	0	0	0	0	0	0	2013	M	juvenile
1831 10738	1	0	0	0	0	0	0	0	2013	M	juvenile
1831 10739	1	0	0	0	0	0	0	0	2013	M	adult
1831 10740	1	0	0	0	0	0	0	0	2013	M	adult
1831 10741	1	0	0	0	0	0	0	0	2013	M	adult
1831 10742	1	0	0	0	0	0	0	0	2013	M	juvenile
1831 10743	1	0	0	0	0	0	0	0	2013	F	juvenile
1831 10744	1	0	0	0	0	0	0	0	2013	M	adult
1831 10745	1	0	0	0	0	0	0	0	2013	M	juvenile
1831 10746	1	0	0	0	0	0	0	0	2013	M	adult
1831 10747	1	0	0	0	0	0	0	0	2013	F	juvenile
1831 10748	1	0	0	0	0	0	0	0	2013	M	juvenile
1831 10749	1	0	0	0	0	0	0	0	2013	F	juvenile
1831 10751	1	0	0	0	0	0	0	0	2013	F	juvenile
1831 10753	1	0	0	0	0	0	0	0	2013	F	juvenile
1831 10755	1	0	0	0	0	0	0	0	2013	M	juvenile
1831 10756	1	0	0	0	0	0	0	0	2013	F	juvenile
1831 10757	1	0	0	0	0	0	0	0	2013	M	juvenile
1831 10759	1	0	0	0	0	0	0	0	2013	M	juvenile
1831 10775	1	0	0	0	0	0	0	0	2013	M	juvenile
1831 10801	0	1	0	0	0	0	0	0	2014	F	juvenile
1831 10802	0	1	0	0	0	0	0	0	2014	M	juvenile
1831 10803	0	1	0	0	0	0	0	0	2014	F	juvenile
1831 10804	0	1	0	0	0	0	0	0	2014	F	juvenile
1831 10805	0	1	0	0	0	0	0	0	2014	F	juvenile
1831 10806	0	1	0	0	0	0	0	0	2014	F	juvenile
1831 10807	0	1	0	0	0	0	0	0	2014	M	juvenile
1831 10808	0	1	0	0	0	0	0	0	2014	F	juvenile
1831 10809	0	1	0	0	0	0	0	0	2014	F	juvenile
1831 10810	0	1	0	0	0	0	0	0	2014	F	juvenile
1831 10811	0	1	0	0	0	0	0	0	2014	M	juvenile
1831 10812	0	1	0	0	0	0	0	0	2014	F	juvenile
1831 10813	0	1	0	0	0	0	0	0	2014	F	juvenile
1831 10814	0	1	0	0	0	0	0	0	2014	M	juvenile
1831 10815	0	1	0	0	0	0	0	0	2014	M	juvenile
1831 10816	0	1	0	0	0	0	0	0	2014	F	juvenile
1831 10817	0	1	0	0	0	0	0	0	2014	F	juvenile
1831 10818	0	1	0	0	0	0	0	0	2014	F	juvenile
1831 10819	0	1	0	0	0	0	0	0	2014	F	juvenile
1831 10820	0	1	0	0	0	0	0	0	2014	F	juvenile
1831 10823	0	1	0	0	0	0	0	0	2014	F	juvenile
1831 10824	0	1	0	0	0	0	0	0	2014	F	juvenile
1831 10834	0	1	0	0	0	0	0	0	2014	M	juvenile
1831 10835	0	1	0	0	0	0	0	0	2014	F	juvenile
1831 10836	0	1	0	0	0	0	0	0	2014	M	juvenile
1831 10837	0	1	0	0	0	0	0	0	2014	M	juvenile
1831 10838	0	1	0	0	0	0	0	0	2014	M	juvenile
1831 10839	0	1	0	0	0	0	0	0	2014	F	juvenile
1831 10840	0	1	0	0	0	0	0	0	2014	M	juvenile
1831 10841	0	1	0	0	0	0	0	0	2014	M	juvenile
1831 10842	0	1	0	0	0	0	0	0	2014	F	juvenile
1831 10843	0	1	0	0	0	0	0	0	2014	F	juvenile
1831 10849	0	1	0	0	0	0	0	0	2014	M	juvenile
1831 10850	0	1	0	0	0	0	0	0	2014	M	juvenile
1831 10851	0	1	0	0	0	0	0	0	2014	F	juvenile
1831 10853	0	1	0	0	0	0	0	0	2014	F	juvenile
1831 10854	0	1	0	0	0	0	0	0	2014	F	juvenile
1831 10855	0	1	0	0	0	0	0	0	2014	M	juvenile
1831 10856	0	1	0	0	0	0	0	0	2014	F	juvenile
1831 10857	0	1	0	0	0	0	0	0	2014	M	juvenile
1831 10858	0	1	0	0	0	0	0	0	2014	F	juvenile
1831 10859	0	1	0	0	0	0	0	0	2014	F	juvenile
1831 10863	0	1	0	0	0	0	0	0	2014	F	juvenile
1831 10872	0	1	0	0	0	0	0	0	2014	M	juvenile
1831 10873	0	1	0	0	0	0	0	0	2014	M	juvenile
1831 10874	0	1	0	0	0	0	0	0	2014	M	juvenile
1831 10875	0	1	0	0	0	0	0	0	2014	M	juvenile
1831 10876	0	1	0	0	0	0	0	0	2014	F	juvenile
1831 10879	0	1	0	0	0	0	0	0	2014	F	juvenile
1831 10880	0	1	0	0	0	0	0	0	2014	F	juvenile
1831 10881	0	1	0	0	0	0	0	0	2014	F	juvenile
1831 10882	0	1	0	0	0	0	0	0	2014	F	juvenile
1831 10883	0	1	0	0	0	0	0	0	2014	F	juvenile
1831 10884	0	1	0	0	0	0	0	0	2014	F	juvenile
1831 10885	0	1	0	0	0	0	0	0	2014	M	juvenile
1831 10887	0	1	0	0	0	0	0	0	2014	F	juvenile
1831 10888	0	1	0	0	0	0	0	0	2014	M	juvenile
1831 10889	0	1	0	0	0	0	0	0	2014	F	juvenile
1831 10890	0	1	0	0	0	0	0	0	2014	F	juvenile
1831 10894	0	1	0	0	0	0	0	0	2014	F	juvenile
1831 10896	0	1	0	0	0	0	0	0	2014	M	juvenile
1831 10897	0	1	0	0	0	0	0	0	2014	M	juvenile
1831 10898	0	1	0	0	0	0	0	0	2014	F	juvenile
1831 10899	0	1	0	0	0	0	0	0	2014	F	juvenile
1831 10900	0	1	0	0	0	0	0	0	2014	M	juvenile
1831 10902	0	1	0	0	0	0	0	0	2014	M	juvenile
1831 10904	0	1	0	0	0	0	0	0	2014	F	juvenile
1831 10905	0	1	0	0	0	0	0	0	2014	F	juvenile
1831 10906	0	1	0	0	0	0	0	0	2014	M	adult
1831 10908	0	1	0	0	0	0	0	0	2014	M	juvenile
1831 10909	0	1	0	0	0	0	0	0	2014	F	juvenile
1831 10910	0	1	0	0	0	0	0	0	2014	M	juvenile
1831 10911	0	1	0	0	0	0	0	0	2014	F	adult
1831 10912	0	1	0	0	0	0	0	0	2014	M	juvenile
1831 10913	0	1	0	0	0	0	0	0	2014	F	adult
1831 10914	0	1	0	0	0	0	0	0	2014	M	juvenile
1831 10915	0	1	0	0	0	0	0	0	2014	M	juvenile
1831 10916	0	1	0	0	0	0	0	0	2014	F	juvenile
1831 10917	0	1	0	0	0	0	0	0	2014	F	juvenile
1831 10918	0	1	0	0	0	0	0	0	2014	M	adult
1831 10919	0	1	0	0	0	0	0	0	2014	M	adult
1831 10920	0	1	0	0	0	0	0	0	2014	M	juvenile
1831 10921	0	1	0	0	0	0	0	0	2014	F	juvenile
1831 10922	0	1	0	0	0	0	0	0	2014	F	juvenile
1831 10923	0	1	0	0	0	0	0	0	2014	F	juvenile
1831 10924	0	1	0	0	0	0	0	0	2014	M	adult
1831 10925	0	1	0	0	0	0	0	0	2014	M	juvenile
1831 10926	0	1	0	0	0	0	0	0	2014	M	adult
1831 10927	0	1	0	0	0	0	0	0	2014	F	juvenile
1831 10928	0	1	0	0	0	0	0	0	2014	M	juvenile
1831 10929	0	1	0	0	0	0	0	0	2014	M	adult
1831 10930	0	1	0	0	0	0	0	0	2014	M	adult
1831 10931	0	1	0	0	0	0	0	0	2014	F	juvenile
1831 10932	0	1	0	0	0	0	0	0	2014	F	juvenile
1831 10933	0	1	0	0	0	0	0	0	2014	F	juvenile
1831 10934	0	1	0	0	0	0	0	0	2014	M	adult
1831 10935	0	1	0	0	0	0	0	0	2014	M	adult
1831 10936	0	1	0	0	0	0	0	0	2014	M	adult
1831 10937	0	1	0	0	0	0	0	0	2014	M	adult
1831 10938	0	1	0	0	0	0	0	0	2014	M	adult
1831 10939	0	1	0	0	0	0	0	0	2014	M	adult
1831 10940	0	1	0	0	0	0	0	0	2014	M	juvenile
1831 10941	0	1	0	0	0	0	0	0	2014	M	adult
1831 10942	0	1	0	0	0	0	0	0	2014	M	juvenile
1831 10943	0	1	0	0	0	0	0	0	2014	M	adult
1831 10944	0	1	0	0	0	0	0	0	2014	F	juvenile
1831 10945	0	1	0	0	0	0	0	0	2014	M	juvenile
1831 10946	0	1	0	0	0	0	0	0	2014	M	juvenile
1831 10947	0	1	0	0	0	0	0	0	2014	F	juvenile
1831 10948	0	1	0	0	0	0	0	0	2014	M	juvenile
1831 10951	0	1	0	0	0	0	0	0	2014	M	juvenile
1831 10953	0	1	0	0	0	0	0	0	2014	M	juvenile
1831 10954	0	1	0	0	0	0	0	0	2014	F	juvenile
1831 10956	0	1	0	0	0	0	0	0	2014	F	juvenile
1831 10957	0	1	0	0	0	0	0	0	2014	F	juvenile
1831 10958	0	1	0	0	0	0	0	0	2014	F	juvenile
1831 10959	0	1	0	0	0	0	0	0	2014	M	juvenile
1831 10960	0	1	0	0	0	0	0	0	2014	M	juvenile
1831 10961	0	1	0	0	0	0	0	0	2014	F	juvenile
1831 10962	0	1	0	0	0	0	0	0	2014	F	juvenile
1831 10963	0	1	0	0	0	0	0	0	2014	M	adult
1831 10964	0	1	0	0	0	0	0	0	2014	F	adult
1831 10965	0	1	0	0	0	0	0	0	2014	M	adult
1831 10966	0	1	0	0	0	0	0	0	2014	M	juvenile
1831 10967	0	1	0	0	0	0	0	0	2014	M	adult
1831 10968	0	1	0	0	0	0	0	0	2014	M	adult
1831 10969	0	1	0	0	0	0	0	0	2014	F	adult
1831 10970	0	1	0	0	0	0	0	0	2014	M	adult
1831 10971	0	1	0	0	0	0	0	0	2014	M	adult
1831 10972	0	1	0	0	0	0	0	0	2014	M	adult
1831 10973	0	1	0	0	0	0	0	0	2014	F	adult
1831 10974	0	1	0	0	0	0	0	0	2014	M	juvenile
1831 10975	0	1	0	0	0	0	0	0	2014	M	adult
1831 10976	0	1	0	0	0	0	0	0	2014	F	juvenile
1831 10977	0	1	0	0	0	0	0	0	2014	M	adult
1831 10978	0	1	0	0	0	0	0	0	2014	F	juvenile
1831 10979	0	1	0	0	0	0	0	0	2014	F	juvenile
1831 10980	0	1	0	0	0	0	0	0	2014	F	juvenile
1831 10981	0	1	0	0	0	0	0	0	2014	M	juvenile
1831 10982	0	1	0	0	0	0	0	0	2014	M	juvenile
1831 10983	0	1	0	0	0	0	0	0	2014	M	juvenile
1831 10984	0	1	0	0	0	0	0	0	2014	M	juvenile
1831 10985	0	1	0	0	0	0	0	0	2014	M	juvenile
1831 10986	0	1	0	0	0	0	0	0	2014	M	juvenile
1831 10987	0	1	0	0	0	0	0	0	2014	M	juvenile
1831 10988	0	1	0	0	0	0	0	0	2014	F	juvenile
1831 10989	0	1	0	0	0	0	0	0	2014	F	juvenile
1831 10990	0	1	0	0	0	0	0	0	2014	M	juvenile
1831 10991	0	1	0	0	0	0	0	0	2014	M	juvenile
1831 10992	0	1	0	0	0	0	0	0	2014	M	juvenile
1831 10993	0	1	0	0	0	0	0	0	2014	M	juvenile
1831 10994	0	1	0	0	0	0	0	0	2014	M	juvenile
1831 10995	0	1	0	0	0	0	0	0	2014	M	juvenile
1831 10996	0	1	0	0	0	0	0	0	2014	M	juvenile
1831 10997	0	1	0	0	0	0	0	0	2014	F	juvenile
1831 10998	0	1	0	0	0	0	0	0	2014	M	juvenile
1831 11000	0	1	0	0	0	0	0	0	2014	M	juvenile
2040 96704	0	0	0	0	0	0	0	1	2020	F	juvenile
2040 96706	0	0	0	0	0	0	0	1	2020	F	juvenile
2040 96709	0	0	0	0	0	0	0	1	2020	M	juvenile
2040 96713	0	0	0	0	0	0	0	1	2020	M	juvenile
2040 96714	0	0	0	0	0	0	0	1	2020	M	juvenile
2040 96715	0	0	0	0	0	0	0	1	2020	F	juvenile
2181 40201	0	1	0	0	0	0	0	0	2014	F	juvenile
2181 40202	0	1	0	0	0	0	0	0	2014	F	juvenile
2181 40203	0	1	0	0	0	0	0	0	2014	M	juvenile
2181 40204	0	1	0	0	0	0	0	0	2014	M	juvenile
2181 40206	0	1	0	0	0	0	0	0	2014	M	juvenile
2181 40207	0	1	0	0	0	0	0	0	2014	M	juvenile
2181 40208	0	1	0	0	0	0	0	0	2014	F	juvenile
2181 40209	0	1	0	0	0	0	0	0	2014	M	juvenile
2181 40210	0	1	0	0	0	0	0	0	2014	F	juvenile
2181 40213	0	1	0	0	0	0	0	0	2014	M	juvenile
2181 40214	0	1	0	0	0	0	0	0	2014	F	juvenile
2181 40215	0	1	0	0	0	0	0	0	2014	F	juvenile
2181 40217	0	1	0	0	0	0	0	0	2014	F	juvenile
2181 40218	0	1	0	0	0	0	0	0	2014	M	juvenile
2181 40219	0	1	0	0	0	0	0	0	2014	F	juvenile
2181 40220	0	1	0	0	0	0	0	0	2014	F	juvenile
2181 40221	0	1	0	0	0	0	0	0	2014	M	juvenile
2181 40222	0	1	0	0	0	0	0	0	2014	F	juvenile
2181 40223	0	1	0	0	0	0	0	0	2014	F	juvenile
2181 40224	0	1	0	0	0	0	0	0	2014	F	juvenile
2181 40225	0	1	0	0	0	0	0	0	2014	M	juvenile
2181 40226	0	1	0	0	0	0	0	0	2014	F	juvenile
2181 40228	0	1	0	0	0	0	0	0	2014	M	juvenile
2181 40229	0	1	0	0	0	0	0	0	2014	F	juvenile
2181 40230	0	1	0	0	0	0	0	0	2014	M	juvenile
2181 40231	0	1	0	0	0	0	0	0	2014	M	juvenile
2181 40232	0	1	0	0	0	0	0	0	2014	F	juvenile
2181 40234	0	1	0	0	0	0	0	0	2014	M	juvenile
2181 40235	0	1	0	0	0	0	0	0	2014	M	juvenile
2181 40236	0	1	0	0	0	0	0	0	2014	M	juvenile
2181 40238	0	1	0	0	0	0	0	0	2014	M	juvenile
2181 40295	0	0	1	0	0	0	0	0	2015	F	juvenile
2181 40301	0	1	0	0	0	0	0	0	2014	F	juvenile
2181 40302	0	1	0	0	0	0	0	0	2014	F	juvenile
2181 40303	0	1	0	0	0	0	0	0	2014	M	juvenile
2181 40304	0	1	0	0	0	0	0	0	2014	F	juvenile
2181 40305	0	1	0	0	0	0	0	0	2014	F	juvenile
2181 40306	0	1	0	0	0	0	0	0	2014	M	juvenile
2181 40309	0	1	0	0	0	0	0	0	2014	F	juvenile
2181 40310	0	0	1	0	0	0	0	0	2015	F	juvenile
2181 40311	0	0	1	0	0	0	0	0	2015	M	juvenile
2181 40312	0	0	1	0	0	0	0	0	2015	M	juvenile
2181 40313	0	0	1	0	0	0	0	0	2015	M	juvenile
2181 40314	0	0	1	0	0	0	0	0	2015	M	juvenile
2181 40315	0	0	1	0	0	0	0	0	2015	F	juvenile
2181 40316	0	0	1	0	0	0	0	0	2015	M	juvenile
2181 40319	0	0	1	0	0	0	0	0	2015	M	juvenile
2181 40320	0	0	1	0	0	0	0	0	2015	M	juvenile
2181 40321	0	0	1	0	0	0	0	0	2015	M	juvenile
2181 40322	0	0	1	0	0	0	0	0	2015	M	juvenile
2181 40323	0	0	1	0	0	0	0	0	2015	M	juvenile
2181 40324	0	0	1	0	0	0	0	0	2015	M	juvenile
2181 40325	0	0	1	0	0	0	0	0	2015	M	juvenile
2181 40326	0	0	1	0	0	0	0	0	2015	F	juvenile
2181 40396	0	0	0	1	0	0	0	0	2016	M	juvenile
2181 40397	0	0	1	0	0	0	0	0	2015	M	juvenile
2181 40398	0	0	1	0	0	0	0	0	2015	M	juvenile
2181 40399	0	0	1	0	0	0	0	0	2015	M	juvenile
2181 40400	0	0	1	0	0	0	0	0	2015	M	juvenile
2181 40408	0	0	1	0	0	0	0	0	2015	F	juvenile
2181 40409	0	0	1	0	0	0	0	0	2015	M	juvenile
2181 40437	0	0	1	0	0	0	0	0	2015	F	juvenile
2181 40438	0	0	1	0	0	0	0	0	2015	F	juvenile
2181 40440	0	0	1	0	0	0	0	0	2015	F	juvenile
2181 40441	0	0	1	0	0	0	0	0	2015	M	juvenile
2181 40458	0	0	1	0	0	0	0	0	2015	M	juvenile
2181 40459	0	0	1	0	0	0	0	0	2015	F	juvenile
2181 40460	0	0	1	0	0	0	0	0	2015	M	juvenile
2181 40470	0	0	1	0	0	0	0	0	2015	F	juvenile
2181 40472	0	0	1	0	0	0	0	0	2015	F	juvenile
2181 40473	0	0	1	0	0	0	0	0	2015	F	juvenile
2181 40474	0	0	1	0	0	0	0	0	2015	F	juvenile
2181 40475	0	0	1	0	0	0	0	0	2015	M	juvenile
2181 40476	0	0	1	0	0	0	0	0	2015	M	juvenile
2181 40479	0	0	1	0	0	0	0	0	2015	M	juvenile
2181 40486	0	0	1	0	0	0	0	0	2015	M	juvenile
2181 40487	0	0	1	0	0	0	0	0	2015	F	juvenile
2181 40488	0	0	1	0	0	0	0	0	2015	M	juvenile
2181 40489	0	0	1	0	0	0	0	0	2015	F	juvenile
2181 40490	0	0	1	0	0	0	0	0	2015	F	juvenile
2181 40492	0	0	1	0	0	0	0	0	2015	F	juvenile
2181 40494	0	0	1	0	0	0	0	0	2015	F	juvenile
2181 40495	0	0	1	0	0	0	0	0	2015	F	juvenile
2181 40503	0	0	1	0	0	0	0	0	2015	F	juvenile
2181 40505	0	0	1	0	0	0	0	0	2015	M	juvenile
2181 40506	0	0	1	0	0	0	0	0	2015	F	juvenile
2181 40508	0	0	1	0	0	0	0	0	2015	F	juvenile
2181 40509	0	0	1	0	0	0	0	0	2015	F	juvenile
2181 40510	0	0	1	0	0	0	0	0	2015	M	juvenile
2181 40515	0	0	1	0	0	0	0	0	2015	F	juvenile
2181 40516	0	0	1	0	0	0	0	0	2015	F	juvenile
2181 40519	0	0	1	0	0	0	0	0	2015	F	juvenile
2181 40520	0	0	1	0	0	0	0	0	2015	M	juvenile
2181 40521	0	0	1	0	0	0	0	0	2015	M	juvenile
2181 40532	0	0	0	1	0	0	0	0	2016	M	juvenile
2181 40533	0	0	0	1	0	0	0	0	2016	F	juvenile
2181 40534	0	0	0	1	0	0	0	0	2016	F	juvenile
2181 40562	0	0	0	1	0	0	0	0	2016	F	juvenile
2181 40563	0	0	0	1	0	0	0	0	2016	F	juvenile
2181 40564	0	0	0	1	0	0	0	0	2016	F	juvenile
2181 40574	0	0	0	1	0	0	0	0	2016	F	juvenile
2181 40579	0	0	0	1	0	0	0	0	2016	F	juvenile
2181 40581	0	0	0	1	0	0	0	0	2016	F	juvenile
2181 40582	0	0	0	1	0	0	0	0	2016	M	juvenile
2181 40583	0	0	0	1	0	0	0	0	2016	F	juvenile
2181 40584	0	0	0	1	0	0	0	0	2016	F	juvenile
2181 40585	0	0	0	1	0	0	0	0	2016	F	juvenile
2181 40586	0	0	0	1	0	0	0	0	2016	M	juvenile
2181 40587	0	0	0	1	0	0	0	0	2016	M	juvenile
2181 40588	0	0	0	1	0	0	0	0	2016	M	juvenile
2181 40589	0	0	0	1	0	0	0	0	2016	M	juvenile
2181 40595	0	0	1	0	0	0	0	0	2015	M	juvenile
2181 40597	0	0	1	0	0	0	0	0	2015	F	juvenile
2181 40599	0	0	1	0	0	0	0	0	2015	M	juvenile
2181 40601	0	0	0	1	0	0	0	0	2016	M	juvenile
2181 40602	0	0	0	1	0	0	0	0	2016	F	juvenile
2181 40616	0	0	0	0	1	0	0	0	2017	M	juvenile
2181 40619	0	0	0	0	1	0	0	0	2017	M	juvenile
2181 40620	0	0	0	0	1	0	0	0	2017	F	juvenile
2181 40621	0	0	0	0	1	0	0	0	2017	F	juvenile
2181 40622	0	0	0	0	1	0	0	0	2017	F	juvenile
2181 40623	0	0	0	0	1	0	0	0	2017	F	juvenile
2181 40624	0	0	0	0	1	0	0	0	2017	M	juvenile
2181 40636	0	0	0	0	1	0	0	0	2017	F	juvenile
2181 40642	0	0	0	0	1	0	0	0	2017	M	juvenile
2181 40643	0	0	0	0	1	0	0	0	2017	M	juvenile
2181 40645	0	0	0	0	1	0	0	0	2017	M	juvenile
2181 40649	0	0	0	0	1	0	0	0	2017	M	juvenile
2181 40650	0	0	0	0	1	0	0	0	2017	M	juvenile
2181 40652	0	0	0	0	1	0	0	0	2017	M	juvenile
2181 40655	0	0	0	0	1	0	0	0	2017	M	juvenile
2181 40656	0	0	0	0	1	0	0	0	2017	M	juvenile
2181 40657	0	0	0	0	1	0	0	0	2017	F	juvenile
2181 40665	0	0	0	0	1	0	0	0	2017	F	juvenile
2181 40666	0	0	0	0	1	0	0	0	2017	M	juvenile
2181 40669	0	0	0	0	1	0	0	0	2017	M	juvenile
2181 40673	0	0	0	0	1	0	0	0	2017	M	juvenile
2181 40674	0	0	0	0	1	0	0	0	2017	M	juvenile
2181 40676	0	0	0	0	1	0	0	0	2017	M	juvenile
2181 40677	0	0	0	0	1	0	0	0	2017	M	juvenile
2181 40678	0	0	0	0	1	0	0	0	2017	F	juvenile
2181 40679	0	0	0	0	1	0	0	0	2017	F	juvenile
2181 40680	0	0	0	0	1	0	0	0	2017	F	juvenile
2181 40683	0	0	0	0	1	0	0	0	2017	M	juvenile
2181 40684	0	0	0	0	1	0	0	0	2017	F	juvenile
2181 40688	0	0	0	0	1	0	0	0	2017	F	juvenile
2181 40689	0	0	0	0	1	0	0	0	2017	M	juvenile
2181 40690	0	0	0	0	1	0	0	0	2017	M	juvenile
2181 40691	0	0	0	0	1	0	0	0	2017	F	juvenile
2181 40698	0	0	0	0	1	0	0	0	2017	M	juvenile
2181 40717	0	0	1	0	0	0	0	0	2015	M	juvenile
2181 40726	0	0	1	0	0	0	0	0	2015	F	juvenile
2181 40727	0	0	1	0	0	0	0	0	2015	F	juvenile
2181 40728	0	0	1	0	0	0	0	0	2015	F	juvenile
2181 40729	0	0	1	0	0	0	0	0	2015	F	juvenile
2181 40730	0	0	1	0	0	0	0	0	2015	F	juvenile
2181 40731	0	0	1	0	0	0	0	0	2015	F	juvenile
2181 40732	0	0	1	0	0	0	0	0	2015	F	juvenile
2181 40733	0	0	1	0	0	0	0	0	2015	F	juvenile
2181 40734	0	0	1	0	0	0	0	0	2015	F	juvenile
2181 40735	0	0	1	0	0	0	0	0	2015	F	juvenile
2181 40736	0	0	1	0	0	0	0	0	2015	M	juvenile
2181 40737	0	0	1	0	0	0	0	0	2015	M	juvenile
2181 40738	0	0	1	0	0	0	0	0	2015	M	juvenile
2181 40739	0	0	1	0	0	0	0	0	2015	M	juvenile
2181 40740	0	0	1	0	0	0	0	0	2015	F	juvenile
2181 40741	0	0	1	0	0	0	0	0	2015	F	juvenile
2181 40742	0	0	1	0	0	0	0	0	2015	M	juvenile
2181 40743	0	0	1	0	0	0	0	0	2015	F	juvenile
2181 40780	0	0	0	0	1	0	0	0	2017	F	juvenile
2181 40781	0	0	0	0	0	1	0	0	2018	F	juvenile
2181 40782	0	0	0	0	0	1	0	0	2018	F	juvenile
2181 40783	0	0	0	0	0	1	0	0	2018	M	juvenile
2181 40784	0	0	0	0	0	1	0	0	2018	M	juvenile
2181 40786	0	0	0	0	0	1	0	0	2018	M	juvenile
2181 40792	0	0	0	0	1	0	0	0	2017	M	juvenile
2181 40793	0	0	0	0	1	0	0	0	2017	M	juvenile
2181 40794	0	0	0	0	1	0	0	0	2017	M	juvenile
2181 40795	0	0	0	0	1	0	0	0	2017	F	juvenile
2181 40796	0	0	0	0	1	0	0	0	2017	M	juvenile
2181 40797	0	0	0	0	1	0	0	0	2017	F	juvenile
2181 40798	0	0	0	0	1	0	0	0	2017	M	juvenile
2181 40799	0	0	1	0	0	0	0	0	2015	F	juvenile
2181 40800	0	0	1	0	0	0	0	0	2015	F	juvenile
2181 40807	0	0	0	1	0	0	0	0	2016	F	juvenile
2181 40811	0	0	0	1	0	0	0	0	2016	M	juvenile
2181 40812	0	0	0	1	0	0	0	0	2016	M	juvenile
2181 40813	0	0	0	1	0	0	0	0	2016	F	juvenile
2181 40824	0	0	0	1	0	0	0	0	2016	F	juvenile
2181 40825	0	0	0	1	0	0	0	0	2016	F	juvenile
2181 40840	0	0	0	0	1	0	0	0	2017	M	juvenile
2181 40841	0	0	0	0	1	0	0	0	2017	M	juvenile
2181 40842	0	0	0	0	1	0	0	0	2017	F	juvenile
2181 40843	0	0	0	0	1	0	0	0	2017	M	juvenile
2181 40844	0	0	0	0	1	0	0	0	2017	F	juvenile
2181 40850	0	0	0	0	1	0	0	0	2017	M	juvenile
2181 40860	0	0	0	0	1	0	0	0	2017	M	juvenile
2181 40869	0	0	0	0	1	0	0	0	2017	M	juvenile
2181 40870	0	0	0	0	1	0	0	0	2017	M	juvenile
2181 40871	0	0	0	0	1	0	0	0	2017	M	juvenile
2181 40877	0	0	0	0	1	0	0	0	2017	M	juvenile
2181 40878	0	0	0	0	1	0	0	0	2017	F	juvenile
2181 40879	0	0	0	0	1	0	0	0	2017	F	juvenile
2181 40893	0	0	0	0	1	0	0	0	2017	M	juvenile
2181 40894	0	0	0	0	1	0	0	0	2017	M	juvenile
2181 40897	0	0	0	0	1	0	0	0	2017	M	juvenile
2181 40898	0	0	0	0	1	0	0	0	2017	M	juvenile
2181 40899	0	0	0	0	1	0	0	0	2017	F	juvenile
2181 40904	0	0	0	1	0	0	0	0	2016	M	juvenile
2181 40905	0	0	0	1	0	0	0	0	2016	F	juvenile
2181 40906	0	0	0	1	0	0	0	0	2016	M	juvenile
2181 40907	0	0	0	1	0	0	0	0	2016	F	juvenile
2181 40908	0	0	0	1	0	0	0	0	2016	F	juvenile
2181 40922	0	0	0	1	0	0	0	0	2016	M	juvenile
2181 40928	0	0	0	1	0	0	0	0	2016	M	juvenile
2181 40929	0	0	0	1	0	0	0	0	2016	F	juvenile
2181 40931	0	0	0	1	0	0	0	0	2016	M	juvenile
2181 40932	0	0	0	1	0	0	0	0	2016	M	juvenile
2181 40933	0	0	0	0	0	1	0	0	2018	F	juvenile
2181 40938	0	0	0	1	0	0	0	0	2016	F	juvenile
2181 40939	0	0	0	1	0	0	0	0	2016	F	juvenile
2181 40941	0	0	0	1	0	0	0	0	2016	M	juvenile
2181 40942	0	0	0	1	0	0	0	0	2016	M	juvenile
2181 40943	0	0	0	1	0	0	0	0	2016	M	juvenile
2181 40944	0	0	0	1	0	0	0	0	2016	F	juvenile
2181 40945	0	0	0	1	0	0	0	0	2016	F	juvenile
2181 40946	0	0	0	1	0	0	0	0	2016	M	juvenile
2181 40947	0	0	0	1	0	0	0	0	2016	F	juvenile
2181 40949	0	0	0	1	0	0	0	0	2016	M	juvenile
2181 40950	0	0	0	1	0	0	0	0	2016	F	juvenile
2181 40952	0	0	0	1	0	0	0	0	2016	M	juvenile
2181 40953	0	0	0	1	0	0	0	0	2016	M	juvenile
2181 40954	0	0	0	1	0	0	0	0	2016	M	juvenile
2181 40960	0	0	0	1	0	0	0	0	2016	M	juvenile
2181 40961	0	0	0	1	0	0	0	0	2016	F	juvenile
2181 40964	0	0	0	1	0	0	0	0	2016	M	juvenile
2181 40965	0	0	0	1	0	0	0	0	2016	M	juvenile
2181 40966	0	0	0	1	0	0	0	0	2016	M	juvenile
2181 40970	0	0	0	1	0	0	0	0	2016	M	juvenile
2181 40983	0	0	0	1	0	0	0	0	2016	M	juvenile
2181 40984	0	0	0	1	0	0	0	0	2016	M	juvenile
2181 40988	0	0	0	0	0	1	0	0	2018	M	juvenile
2181 40989	0	0	0	0	0	1	0	0	2018	M	juvenile
2181 40990	0	0	0	0	0	1	0	0	2018	M	juvenile
2181 40991	0	0	0	0	0	1	0	0	2018	M	juvenile
2181 40992	0	0	0	0	0	1	0	0	2018	F	juvenile
2181 41618	0	0	0	0	1	0	0	0	2017	F	juvenile
2591 13207	1	0	0	0	0	0	0	0	2013	M	adult
2591 13208	1	0	0	0	0	0	0	0	2013	M	adult
2591 36024	0	1	0	0	0	0	0	0	2014	M	juvenile
2591 36026	0	1	0	0	0	0	0	0	2014	F	juvenile
2591 36027	0	1	0	0	0	0	0	0	2014	M	juvenile
2591 36031	0	1	0	0	0	0	0	0	2014	M	juvenile
2591 36032	0	1	0	0	0	0	0	0	2014	M	juvenile
2591 41472	1	0	0	0	0	0	0	0	2013	M	adult
2591 41473	1	0	0	0	0	0	0	0	2013	M	juvenile
2591 41479	1	0	0	0	0	0	0	0	2013	F	juvenile
2591 41482	1	0	0	0	0	0	0	0	2013	M	adult
2621 21423	0	0	0	0	0	1	0	0	2018	M	juvenile
2621 21424	0	0	0	0	0	1	0	0	2018	M	juvenile
2621 21425	0	0	0	0	0	1	0	0	2018	F	juvenile
2621 21426	0	0	0	0	0	1	0	0	2018	M	juvenile
2621 21428	0	0	0	0	0	1	0	0	2018	F	juvenile
2621 21430	0	0	0	0	0	1	0	0	2018	F	juvenile
2621 21431	0	0	0	0	0	1	0	0	2018	F	juvenile
2621 21432	0	0	0	0	0	1	0	0	2018	F	juvenile
2621 21433	0	0	0	0	0	1	0	0	2018	F	juvenile
2621 21435	0	0	0	0	0	1	0	0	2018	F	juvenile
2621 21437	0	0	0	0	0	1	0	0	2018	F	juvenile
2621 21438	0	0	0	0	0	1	0	0	2018	M	juvenile
2621 21439	0	0	0	0	0	1	0	0	2018	M	juvenile
2621 21440	0	0	0	0	0	1	0	0	2018	F	juvenile
2621 21441	0	0	0	0	0	1	0	0	2018	M	juvenile
2621 21443	0	0	0	0	0	1	0	0	2018	F	juvenile
2621 21444	0	0	0	0	0	1	0	0	2018	M	juvenile
2621 21445	0	0	0	0	0	1	0	0	2018	M	juvenile
2621 21446	0	0	0	0	0	1	0	0	2018	M	juvenile
2621 21461	0	0	0	0	0	0	1	0	2019	F	juvenile
2621 21462	0	0	0	0	0	0	1	0	2019	F	juvenile
2621 21463	0	0	0	0	0	0	1	0	2019	F	juvenile
2621 21464	0	0	0	0	0	0	1	0	2019	M	juvenile
2621 21465	0	0	0	0	0	0	1	0	2019	M	juvenile
2621 21468	0	0	0	0	0	0	1	0	2019	F	juvenile
2641 57928	0	1	0	0	0	0	0	0	2014	F	juvenile
2641 57929	0	1	0	0	0	0	0	0	2014	F	juvenile
2641 57930	0	1	0	0	0	0	0	0	2014	F	juvenile
2811 30701	0	0	0	0	0	0	1	0	2019	M	juvenile
2811 30702	0	0	0	0	0	0	1	0	2019	F	juvenile
2811 30703	0	0	0	0	0	0	1	0	2019	F	juvenile
2811 30704	0	0	0	0	0	0	1	0	2019	F	juvenile
2811 30705	0	0	0	0	0	0	1	0	2019	M	juvenile
2811 30706	0	0	0	0	0	0	1	0	2019	M	juvenile
2811 30707	0	0	0	0	0	0	1	0	2019	F	juvenile
2811 30708	0	0	0	0	0	0	1	0	2019	F	juvenile
2811 30709	0	0	0	0	0	0	1	0	2019	F	juvenile
2811 30710	0	0	0	0	0	0	1	0	2019	F	juvenile
2811 30711	0	0	0	0	0	0	1	0	2019	M	juvenile
2811 30712	0	0	0	0	0	0	1	0	2019	M	juvenile
2811 30713	0	0	0	0	0	0	1	0	2019	F	juvenile
2811 30714	0	0	0	0	0	0	0	1	2020	F	juvenile
2811 30715	0	0	0	0	0	0	0	1	2020	F	juvenile
2811 30716	0	0	0	0	0	0	0	1	2020	F	juvenile
2811 30717	0	0	0	0	0	0	0	1	2020	M	juvenile
2811 30718	0	0	0	0	0	0	0	1	2020	M	juvenile
2811 30719	0	0	0	0	0	0	0	1	2020	M	juvenile
2811 30720	0	0	0	0	0	0	0	1	2020	F	juvenile
2811 30721	0	0	0	0	0	0	0	1	2020	F	juvenile
2811 30722	0	0	0	0	0	0	0	1	2020	M	juvenile
2811 30723	0	0	0	0	0	0	0	1	2020	F	juvenile
2811 30729	0	0	0	0	0	0	0	1	2020	F	juvenile
2811 30735	0	0	0	0	0	0	0	1	2020	F	juvenile
2811 30738	0	0	0	0	0	0	0	1	2020	F	juvenile
2811 30739	0	0	0	0	0	0	0	1	2020	F	juvenile
2811 30740	0	0	0	0	0	0	0	1	2020	F	juvenile
2811 30742	0	0	0	0	0	0	0	1	2020	M	juvenile
2811 30743	0	0	0	0	0	0	0	1	2020	M	juvenile
2811 30748	0	0	0	0	0	0	0	1	2020	M	juvenile
2811 30749	0	0	0	0	0	0	0	1	2020	F	juvenile
2811 30751	0	0	0	0	0	0	0	1	2020	F	juvenile
2811 30753	0	0	0	0	0	0	0	1	2020	F	juvenile
2811 30755	0	0	0	0	0	0	0	1	2020	F	juvenile
2811 30757	0	0	0	0	0	0	0	1	2020	F	juvenile
2811 30758	0	0	0	0	0	0	0	1	2020	F	juvenile
2811 32011	0	0	0	0	0	0	0	1	2020	F	juvenile
2811 32028	0	0	0	0	0	0	1	0	2019	M	juvenile
2811 32029	0	0	0	0	0	0	1	0	2019	M	juvenile
2811 32030	0	0	0	0	0	0	1	0	2019	F	juvenile
2811 32031	0	0	0	0	0	0	1	0	2019	M	juvenile
2811 32032	0	0	0	0	0	0	1	0	2019	F	juvenile
2811 32033	0	0	0	0	0	0	1	0	2019	F	juvenile
2811 32034	0	0	0	0	0	0	1	0	2019	M	juvenile
2811 32035	0	0	0	0	0	0	1	0	2019	M	juvenile
2811 32076	0	0	0	0	0	0	1	0	2019	F	juvenile
2811 32077	0	0	0	0	0	0	1	0	2019	M	juvenile
2811 32085	0	0	0	0	0	0	1	0	2019	F	juvenile
2811 32089	0	0	0	0	0	0	1	0	2019	F	juvenile
2811 32097	0	0	0	0	0	0	1	0	2019	M	juvenile
2811 32098	0	0	0	0	0	0	1	0	2019	F	juvenile
2811 32099	0	0	0	0	0	0	1	0	2019	M	juvenile
2811 32100	0	0	0	0	0	0	1	0	2019	M	juvenile
2811 32105	0	0	0	0	0	0	1	0	2019	M	juvenile
2811 32113	0	0	0	0	0	0	1	0	2019	M	juvenile
2811 32122	0	0	0	0	0	0	1	0	2019	M	juvenile
2811 32127	0	0	0	0	0	0	1	0	2019	F	juvenile
2811 32129	0	0	0	0	0	0	1	0	2019	M	juvenile
2811 32130	0	0	0	0	0	0	1	0	2019	M	juvenile
2811 32131	0	0	0	0	0	0	1	0	2019	F	juvenile
2811 32197	0	0	0	0	0	0	1	0	2019	F	juvenile
2811 32199	0	0	0	0	0	0	1	0	2019	M	juvenile
890 22346	0	0	0	0	0	1	0	0	2018	F	juvenile
890 22347	0	0	0	0	0	1	0	0	2018	F	juvenile
890 22348	0	0	0	0	0	1	0	0	2018	F	juvenile
890 22349	0	0	0	0	0	1	0	0	2018	M	juvenile
890 22350	0	0	0	0	0	1	0	0	2018	F	juvenile
890 22351	0	0	0	0	0	1	0	0	2018	M	juvenile
890 22352	0	0	0	0	0	1	0	0	2018	M	juvenile
890 22353	0	0	0	0	0	1	0	0	2018	M	juvenile
890 22357	0	0	0	0	0	1	0	0	2018	M	juvenile
890 22358	0	0	0	0	0	1	0	0	2018	F	juvenile
890 22361	0	0	0	0	0	1	0	0	2018	F	juvenile
890 22362	0	0	0	0	0	1	0	0	2018	M	juvenile
890 22364	0	0	0	0	0	1	0	0	2018	M	juvenile
890 22367	0	0	0	0	0	1	0	0	2018	M	juvenile
890 22369	0	0	0	0	0	1	0	0	2018	F	juvenile
890 22370	0	0	0	0	0	1	0	0	2018	F	juvenile
890 22380	0	0	0	0	0	1	0	0	2018	F	juvenile
890 22382	0	0	0	0	0	1	0	0	2018	M	juvenile
890 22385	0	0	0	0	0	1	0	0	2018	M	juvenile
890 22386	0	0	0	0	0	1	0	0	2018	M	juvenile
890 22387	0	0	0	0	0	1	0	0	2018	M	juvenile
890 22388	0	0	0	0	0	1	0	0	2018	F	juvenile
890 22389	0	0	0	0	0	1	0	0	2018	F	juvenile
890 22392	0	0	0	0	0	1	0	0	2018	M	juvenile
890 22393	0	0	0	0	0	1	0	0	2018	M	juvenile
890 22394	0	0	0	0	0	1	0	0	2018	F	juvenile
890 22395	0	0	0	0	0	1	0	0	2018	M	juvenile
890 22396	0	0	0	0	0	1	0	0	2018	M	juvenile
890 22398	0	0	0	0	0	1	0	0	2018	F	juvenile
890 22467	0	0	0	0	0	1	0	0	2018	M	juvenile
890 22468	0	0	0	0	0	1	0	0	2018	F	juvenile
890 22477	0	0	0	0	0	1	0	0	2018	M	juvenile
890 22482	0	0	0	0	0	1	0	0	2018	F	juvenile
890 22483	0	0	0	0	0	1	0	0	2018	F	juvenile
890 22484	0	0	0	0	0	1	0	0	2018	F	juvenile
890 22485	0	0	0	0	0	1	0	0	2018	M	juvenile
890 22487	0	0	0	0	0	1	0	0	2018	F	juvenile
890 22488	0	0	0	0	0	1	0	0	2018	F	juvenile
890 22489	0	0	0	0	0	1	0	0	2018	M	juvenile
890 22490	0	0	0	0	0	1	0	0	2018	F	juvenile
890 22491	0	0	0	0	0	1	0	0	2018	F	juvenile
890 22492	0	0	0	0	0	1	0	0	2018	F	juvenile
890 22493	0	0	0	0	0	1	0	0	2018	F	juvenile
890 22494	0	0	0	0	0	1	0	0	2018	M	juvenile
890 22495	0	0	0	0	0	1	0	0	2018	F	juvenile
890 22496	0	0	0	0	0	1	0	0	2018	F	juvenile
890 22497	0	0	0	0	0	1	0	0	2018	M	juvenile
890 22499	0	0	0	0	0	1	0	0	2018	F	juvenile
890 22500	0	0	0	0	0	1	0	0	2018	M	juvenile
AA-AS	0	1	0	0	0	0	0	0	2014	F	adult
AA-BS	0	1	0	0	0	0	0	0	2014	F	adult
AA-DS	0	0	0	0	1	0	0	0	2017	F	adult
AA-KS	0	0	0	0	0	0	1	0	2019	F	adult
AA-PS	0	0	0	0	0	1	0	0	2018	F	adult
AA-SA	0	0	1	0	0	0	0	0	2015	F	adult
AA-SA2	0	1	0	1	0	0	0	0	2014	F	juvenile
AA-SB	0	0	0	0	0	1	0	0	2018	F	adult
AA-SD	0	0	1	0	0	0	0	0	2015	F	adult
AA-SD2	0	0	0	0	1	0	0	0	2017	F	adult
AA-SG	0	0	0	0	1	0	0	0	2017	F	adult
AA-SK	0	0	1	0	0	0	0	0	2015	F	adult
AA-SW	0	0	0	1	1	0	0	0	2016	F	adult
AA-WS	0	1	0	0	0	0	0	0	2014	F	adult
AB-AS	0	1	0	0	0	0	0	0	2014	F	adult
AB-BS	0	1	0	0	0	0	0	0	2014	F	adult
AB-KS	0	0	0	0	0	0	0	1	2020	F	adult
AB-SB	0	0	0	1	0	0	0	0	2016	F	adult
AB-SG	0	1	0	0	0	0	0	0	2014	F	adult
AB-SW	0	1	0	0	0	0	0	0	2014	F	adult
AB-WS	0	0	0	0	0	0	1	0	2019	F	adult
AD-AS	0	0	1	0	0	0	0	0	2015	F	adult
AG-AS	0	0	1	0	0	0	0	0	2015	F	adult
AG-SR	1	1	0	0	0	0	0	0	2013	M	adult
AG-SY	0	0	0	0	0	0	1	1	2019	M	adult
AK-AS	0	0	0	1	0	0	0	0	2016	F	adult
AK-KS	0	1	0	0	0	0	0	0	2014	F	adult
AK-PS	1	0	0	0	0	0	0	0	2013	F	adult
AK-SB	0	0	0	1	0	0	0	0	2016	F	adult
AK-SW	0	1	0	0	0	0	0	0	2014	F	adult
AP-OS	1	1	0	0	0	0	0	0	2013	M	adult
AP-SB	0	0	0	0	0	0	1	0	2019	F	adult
AR-BS	0	0	0	0	0	0	0	1	2020	F	adult
AS-AA	0	0	1	0	0	0	0	0	2015	F	adult
AS-AA2	0	0	0	1	0	0	0	0	2016	F	adult
AS-AB	0	0	1	0	1	0	0	0	2015	F	adult
AS-AG	0	0	0	0	0	1	0	0	2018	F	adult
AS-BA	0	0	0	0	0	1	0	0	2018	F	adult
AS-BB	0	1	0	0	0	0	0	0	2014	F	adult
AS-BG	0	0	0	0	0	1	0	0	2018	F	adult
AS-BK	0	0	0	0	1	0	0	0	2017	F	adult
AS-KA	0	0	0	0	0	1	0	0	2018	F	adult
AS-KB	0	0	0	0	0	0	1	0	2019	F	adult
AS-KK	0	0	0	0	0	1	0	0	2018	F	adult
AS-KP	0	0	0	0	0	0	1	0	2019	M	adult
AS-OO	0	0	1	0	0	0	0	0	2015	F	adult
AS-RB	0	1	0	0	0	0	0	0	2014	F	adult
AS-WA	0	0	0	0	1	0	0	0	2017	F	adult
AS-WB	0	0	0	0	1	0	0	0	2017	F	adult
AS-WY	1	0	0	0	0	0	0	0	2013	M	adult
AW-AS	0	1	0	0	0	0	0	0	2014	F	adult
AW-BS	0	0	1	0	0	0	0	0	2015	F	adult
AW-RS	0	1	0	0	0	0	0	0	2014	F	adult
AY-GS	0	0	0	0	0	0	1	0	2019	M	adult
AY-SB	1	0	0	0	0	0	0	0	2013	F	adult
AY-SP	0	0	1	1	1	0	0	0	2015	M	adult
BA-BS	0	0	1	0	0	0	0	0	2015	F	adult
BA-GS	0	1	0	0	0	0	0	0	2014	F	adult
BA-SK	0	0	1	0	0	0	0	0	2015	F	adult
BA-SW	0	1	0	0	0	0	0	0	2014	F	adult
BA-YS	0	0	0	0	0	1	0	0	2018	F	adult
BB-AS	0	0	0	0	1	0	0	0	2017	F	adult
BB-BS	0	1	0	0	0	0	0	0	2014	F	adult
BB-BS2	0	0	0	0	1	0	0	0	2017	F	adult
BB-BS3	0	0	1	0	0	0	0	0	2015	F	adult
BB-OS	0	0	1	0	0	0	0	0	2015	F	adult
BB-SA	0	0	1	0	0	0	0	0	2015	F	adult
BB-SD	0	0	0	0	1	0	0	0	2017	F	adult
BB-SK	0	0	0	0	0	1	0	0	2018	F	adult
BB-SV	0	0	0	0	1	0	0	0	2017	M	adult
BB-SW	0	0	0	0	0	0	1	0	2019	F	adult
BB-SY	0	0	0	0	0	0	1	0	2019	M	adult
BD-KS	0	0	0	0	0	0	1	0	2019	M	adult
BD-SD	0	0	0	0	0	0	1	0	2019	M	adult
BD-SG	0	0	1	0	0	0	0	0	2015	M	adult
BD-SR	0	0	1	0	0	0	0	0	2015	M	adult
BG-BS	0	1	0	0	0	0	0	0	2014	F	adult
BG-SA	0	1	0	0	0	0	0	0	2014	F	adult
BG-SD	0	0	1	0	0	0	0	0	2015	M	adult
BG-SG	0	0	0	0	0	0	1	1	2019	M	adult
BG-SY	0	0	1	0	0	0	0	0	2015	M	adult
BG-VS	0	0	0	0	1	0	0	0	2017	M	adult
BG-WS	0	0	0	1	0	0	0	0	2016	M	adult
BK-OS	0	0	1	0	0	0	0	0	2015	M	adult
BK-RS	0	0	1	0	0	0	0	0	2015	M	adult
BO-KS	0	0	1	0	0	0	0	0	2015	M	adult
BO-OS	0	0	0	1	0	0	0	0	2016	M	adult
BO-PS	0	0	0	0	0	0	1	0	2019	F	adult
BO-SK	0	0	0	0	0	0	0	1	2020	M	adult
BO-SY	0	0	1	0	1	0	0	0	2015	M	adult
BO-YS	0	0	0	0	1	0	0	0	2017	M	adult
BP-AS	0	0	0	0	0	0	1	0	2019	F	adult
BP-DS	0	0	0	0	0	0	0	1	2020	M	adult
BP-OS	1	0	0	0	0	0	0	0	2013	M	adult
BP-SA	0	0	1	0	0	0	0	0	2015	F	adult
BP-SP	0	1	0	0	0	0	0	0	2014	M	adult
BP-SR	0	1	0	0	0	0	0	0	2014	M	adult
BR-AS	0	0	0	0	0	0	0	1	2020	F	adult
BR-RS	1	0	0	0	0	0	0	0	2013	M	adult
BR-SA	0	1	0	0	0	0	0	0	2014	M	adult
BR-WS	1	0	0	0	0	0	0	0	2013	M	adult
BS-AA	0	0	0	1	0	0	0	0	2016	F	adult
BS-AG	0	0	0	0	0	1	0	0	2018	F	adult
BS-AK	0	0	0	1	0	0	0	0	2016	F	adult
BS-AW	0	1	0	0	0	0	0	0	2014	F	adult
BS-BA	0	0	1	0	0	0	0	0	2015	F	adult
BS-BB	0	1	0	0	0	0	0	0	2014	F	adult
BS-BD	0	1	0	0	0	0	0	0	2014	M	adult
BS-BK	0	0	1	0	0	0	0	0	2015	M	adult
BS-DA	0	0	0	0	1	0	0	0	2017	F	adult
BS-DK	0	1	1	0	0	0	1	0	2014	M	adult
BS-DY	1	0	0	0	0	0	0	0	2013	M	adult
BS-GK	0	1	1	0	0	0	0	0	2014	M	adult
BS-GO	1	0	0	0	0	0	0	0	2013	M	adult
BS-GO2	0	0	0	0	0	0	0	1	2020	M	adult
BS-KB	0	0	0	1	0	0	0	0	2016	F	adult
BS-KG	0	1	0	0	0	0	0	0	2014	M	adult
BS-KK	0	0	0	0	0	1	0	0	2018	M	adult
BS-OB	0	0	0	1	0	0	0	0	2016	M	adult
BS-OK	0	0	1	0	0	0	0	0	2015	M	adult
BS-OP	0	0	0	1	0	0	0	0	2016	M	adult
BS-OY	0	1	0	0	0	0	0	0	2014	M	adult
BS-PG	0	0	0	1	0	0	0	0	2016	M	adult
BS-PR	1	0	0	0	0	0	0	0	2013	M	adult
BS-RD	1	0	0	0	0	0	0	0	2013	M	adult
BS-RO	0	0	0	0	0	0	1	0	2019	M	adult
BS-WB	0	1	0	0	0	0	0	0	2014	F	adult
BS-WG	0	0	1	0	0	0	0	0	2015	F	adult
BS-WW	0	0	1	0	0	0	0	0	2015	M	adult
BS-WY	0	0	0	0	0	0	0	1	2020	M	adult
BS-YG	0	0	0	1	0	0	0	0	2016	M	adult
BS-YO	1	0	0	0	0	0	0	0	2013	M	adult
BS-YY	0	0	0	1	0	0	0	0	2016	M	adult
BW-BS	0	1	0	0	0	0	0	0	2014	F	adult
BW-GS	0	1	0	0	0	0	0	0	2014	F	adult
BW-RS	0	1	0	0	0	0	0	0	2014	M	adult
BW-SD	0	0	0	1	0	0	0	0	2016	M	adult
BW-SG	0	0	0	0	0	0	1	0	2019	M	adult
BW-SK	0	1	0	0	0	0	0	0	2014	M	adult
BW-SY	0	1	0	0	0	0	0	0	2014	M	adult
BY-DS	1	0	0	0	0	0	0	0	2013	M	adult
BY-GS	0	0	0	0	0	0	1	0	2019	M	adult
BY-OS	0	1	1	0	0	0	0	0	2014	M	juvenile
BY-SG	0	0	0	0	0	0	0	1	2020	M	adult
BY-SK	0	0	0	0	0	0	1	0	2019	M	adult
BY-SP	1	0	0	0	0	0	0	0	2013	M	adult
BY-SW	0	0	0	1	0	0	0	0	2016	M	adult
D-KY	0	0	1	0	0	0	0	0	2015	M	adult
DA-AS	0	1	0	0	0	0	0	0	2014	F	adult
DA-RS	0	0	1	0	0	0	0	0	2015	M	adult
DA-SY	0	1	0	0	0	0	0	0	2014	F	adult
DB-KS	0	0	0	0	0	0	0	1	2020	M	adult
DB-OS	0	0	0	0	0	0	1	0	2019	M	adult
DB-SD	0	0	0	1	0	1	0	0	2016	M	adult
DB-SO	0	0	0	0	0	0	1	1	2019	M	adult
DB-SY	1	0	0	1	1	1	0	0	2013	M	juvenile
DD-DS	0	0	0	0	0	0	0	1	2020	M	adult
DD-KS	0	0	0	0	0	0	0	1	2020	M	adult
DD-PS	0	0	0	0	0	0	0	1	2020	M	adult
DD-SD	0	0	1	0	0	0	0	0	2015	M	adult
DD-SG	0	0	0	0	0	0	1	0	2019	M	adult
DD-SK	0	0	0	0	1	0	0	0	2017	M	adult
DD-SO	0	0	0	0	0	0	0	1	2020	M	adult
DD-SP	0	0	0	0	0	0	0	1	2020	M	adult
DD-SR	0	0	0	0	0	0	0	1	2020	M	adult
DD-SW	0	1	0	0	0	0	0	0	2014	M	adult
DD-SY	0	1	0	0	0	0	0	0	2014	M	adult
DD-WS	0	0	1	1	0	1	1	0	2015	M	adult
DG-KS	0	0	0	0	0	1	0	0	2018	M	adult
DG-OS	0	0	0	0	0	0	1	0	2019	M	adult
DG-PS	0	0	0	0	0	0	0	1	2020	M	adult
DG-SB	0	0	0	0	0	1	0	0	2018	M	adult
DG-SG	1	0	0	0	0	0	0	0	2013	M	adult
DG-SK	0	1	0	0	0	0	0	0	2014	M	adult
DG-SP	1	0	0	0	0	0	0	0	2013	M	adult
DG-SY	0	0	1	1	0	0	0	0	2015	M	adult
DK-GS	0	0	0	1	0	0	0	0	2016	M	adult
DK-KS	0	0	0	0	0	1	0	0	2018	M	adult
DK-RS	0	0	0	1	0	0	0	0	2016	M	adult
DK-SD	0	0	0	0	0	0	0	1	2020	M	adult
DK-SG	0	0	0	0	1	0	0	0	2017	M	adult
DK-SR	0	0	0	0	0	0	1	0	2019	M	adult
DK-SY	0	0	1	0	0	0	0	0	2015	M	adult
DK-WS	0	0	0	0	0	1	0	0	2018	M	adult
DO-BS	0	1	1	0	0	0	0	0	2014	M	adult
DO-DS	0	0	0	0	0	0	0	1	2020	M	adult
DO-GS	0	0	0	0	0	1	0	0	2018	M	adult
DO-KS	0	0	0	1	0	0	0	0	2016	M	adult
DO-RS	0	0	0	0	0	0	1	0	2019	M	adult
DO-SD	0	0	0	1	1	0	0	0	2016	M	adult
DO-SG	0	0	0	0	0	1	0	0	2018	M	adult
DO-SP	0	0	0	0	0	1	0	0	2018	M	adult
DO-SR	0	0	0	0	0	0	0	1	2020	M	adult
DO-SY	0	1	1	0	0	0	0	0	2014	M	adult
DO-WS	0	0	0	0	0	0	1	0	2019	M	adult
DP-BS	1	0	0	0	0	0	0	0	2013	M	adult
DP-DS	0	0	0	0	0	1	0	0	2018	M	adult
DP-SD	0	0	0	0	0	0	1	1	2019	M	adult
DP-SY	0	1	1	1	0	0	0	0	2014	M	juvenile
DP-YS	0	0	1	1	0	0	0	0	2015	M	adult
DR-BS	0	1	0	0	0	0	0	0	2014	M	adult
DR-DS	0	0	0	0	0	0	1	0	2019	M	adult
DR-GS	1	0	0	0	0	0	0	0	2013	M	adult
DR-KS	0	0	0	0	0	0	0	1	2020	M	adult
DR-PS	0	0	0	0	0	0	1	0	2019	M	adult
DR-RR	0	1	0	0	0	0	0	0	2014	M	adult
DR-SD	0	0	0	0	0	0	0	1	2020	M	adult
DR-SG	0	0	0	0	0	1	1	1	2018	M	adult
DR-SK	0	0	0	1	0	0	0	0	2016	M	adult
DR-SO	0	0	0	1	0	0	0	0	2016	M	adult
DR-SP	0	1	1	0	0	0	0	0	2014	M	juvenile
DR-SR	0	0	0	0	0	0	1	0	2019	M	adult
DR-SW	1	0	0	1	0	0	0	0	2013	M	adult
DR-SY	0	1	0	0	0	0	0	0	2014	F	adult
DR-WS	0	0	0	1	1	0	1	0	2016	M	adult
DR-YS	0	0	0	0	1	0	0	0	2017	M	adult
DS-BB	0	0	1	0	0	0	0	0	2015	F	adult
DS-BG	1	0	0	0	0	0	0	0	2013	M	adult
DS-BO	1	0	0	0	0	0	0	0	2013	M	adult
DS-BP	0	0	0	1	1	0	0	0	2016	M	adult
DS-BY	0	1	0	0	0	0	1	0	2014	M	adult
DS-DD	0	0	0	1	1	0	0	0	2016	M	adult
DS-DG	0	0	0	1	0	0	0	0	2016	M	adult
DS-DK	0	0	0	0	0	1	0	0	2018	M	adult
DS-DP	0	0	0	1	1	1	0	0	2016	M	adult
DS-DR	0	0	0	0	0	1	0	0	2018	M	adult
DS-DW	0	0	0	0	1	1	0	0	2017	M	adult
DS-DY	0	1	0	0	0	0	0	0	2014	M	adult
DS-GA	0	0	0	0	1	0	0	0	2017	F	adult
DS-GD	0	0	0	1	0	0	0	0	2016	M	adult
DS-GG	0	0	1	0	0	0	0	0	2015	M	adult
DS-GR	0	0	0	1	1	0	0	0	2016	M	adult
DS-GW	0	0	0	1	1	0	0	0	2016	M	adult
DS-KG	0	1	0	0	0	0	0	0	2014	M	adult
DS-KK	0	1	0	0	0	0	0	0	2014	M	adult
DS-KO	1	0	0	0	0	0	1	0	2013	M	adult
DS-KR	0	0	0	0	0	1	0	0	2018	M	adult
DS-KW	0	0	0	1	0	0	0	0	2016	M	adult
DS-KY	0	0	0	1	0	1	1	0	2016	M	adult
DS-OD	0	0	0	1	0	0	0	0	2016	M	adult
DS-OG	0	1	0	0	0	0	0	0	2014	M	adult
DS-OK	0	0	0	0	0	0	1	0	2019	M	adult
DS-OO	0	0	0	1	0	0	0	0	2016	M	adult
DS-OP	0	0	0	0	1	0	0	0	2017	M	adult
DS-PA	0	0	0	1	0	0	0	0	2016	M	adult
DS-PG	1	0	0	0	0	0	0	0	2013	M	adult
DS-PO	0	0	0	0	0	0	1	0	2019	M	adult
DS-PY	0	0	0	0	0	0	1	0	2019	M	adult
DS-RO	0	0	0	1	0	0	1	0	2016	M	adult
DS-RR	0	1	1	1	1	1	0	0	2014	M	adult
DS-RW	0	0	1	0	0	0	0	0	2015	M	adult
DS-RY	0	1	0	0	0	0	0	0	2014	M	adult
DS-WD	1	0	0	0	0	0	0	0	2013	M	adult
DS-WG	0	1	0	0	0	0	0	0	2014	M	adult
DS-WK	0	0	0	0	0	0	0	1	2020	M	adult
DS-YD	0	1	0	0	0	0	0	0	2014	M	adult
DS-YK	0	0	1	1	1	0	0	0	2015	M	adult
DS-YR	0	0	0	1	0	0	0	0	2016	M	adult
DS-YW	0	0	0	1	0	0	0	0	2016	M	adult
DS-YY	0	0	0	0	1	0	0	0	2017	M	adult
DW-DS	0	0	0	0	0	0	1	0	2019	M	adult
DW-GS	0	1	0	0	0	0	0	0	2014	M	adult
DW-KS	0	0	0	1	0	0	0	0	2016	M	adult
DW-PS	0	0	1	0	0	0	0	0	2015	M	adult
DW-RS	1	1	0	1	0	0	0	0	2013	M	adult
DW-SB	1	0	1	0	0	0	0	0	2013	M	adult
DW-SD	0	0	0	0	0	1	0	0	2018	M	adult
DW-SK	0	0	0	0	0	0	1	0	2019	M	adult
DW-SO	0	0	0	0	0	0	1	0	2019	M	adult
DW-SY	0	0	1	0	1	1	0	0	2015	M	adult
DY-DS	0	1	0	0	0	0	0	0	2014	M	adult
DY-OS	0	0	0	0	0	1	1	1	2018	M	juvenile
DY-SD	0	0	1	0	0	0	0	0	2015	M	adult
DY-SG	0	1	0	1	0	0	0	0	2014	M	adult
DY-SK	0	1	1	1	0	0	0	0	2014	M	juvenile
DY-SO	0	0	0	1	1	1	1	0	2016	M	adult
DY-SV	0	0	0	0	1	0	0	0	2017	M	adult
DY-SY	0	0	1	0	0	0	0	0	2015	M	adult
DY-SY2	0	0	1	0	0	0	0	0	2015	M	adult
DY-SY3	0	0	1	0	0	0	0	0	2015	M	adult
DY-WS	0	0	0	0	0	1	0	0	2018	M	adult
DY-YS	0	0	0	0	0	0	1	0	2019	M	adult
GA-AS	0	0	0	0	0	1	0	0	2018	F	adult
GA-GS	0	0	0	0	0	0	1	0	2019	F	adult
GA-SA	0	0	1	0	0	0	0	0	2015	F	adult
GA-SG	0	0	0	0	0	0	1	1	2019	M	adult
GA-SY	0	0	1	0	0	0	0	0	2015	F	adult
GA-YS	0	0	0	0	0	1	0	0	2018	M	adult
GB-AS	0	0	0	0	0	1	0	0	2018	F	adult
GB-SA	0	0	1	0	0	0	0	0	2015	F	adult
GB-SG	0	0	0	0	0	1	0	0	2018	F	adult
GB-SO	0	0	0	1	0	0	0	0	2016	M	adult
GB-SY	0	0	0	0	0	0	0	1	2020	M	adult
GB-WS	0	1	0	0	0	0	0	0	2014	M	adult
GD-OS	0	0	0	1	0	1	0	0	2016	M	adult
GD-PS	0	0	0	0	0	0	1	0	2019	M	adult
GD-RS	0	0	0	0	0	1	0	0	2018	M	adult
GD-SA	0	0	1	0	0	0	0	0	2015	F	adult
GD-SD	0	0	0	0	0	1	1	1	2018	M	adult
GD-SG	0	0	0	0	0	1	0	0	2018	M	adult
GD-SK	0	0	0	0	0	0	0	1	2020	M	adult
GD-SP	0	1	0	0	0	0	0	0	2014	M	adult
GD-SR	0	0	1	0	0	0	0	0	2015	M	adult
GD-SW	0	0	0	0	0	1	0	0	2018	M	adult
GD-SY	0	0	1	0	0	0	0	0	2015	M	adult
GG-BS	0	1	0	0	0	0	0	0	2014	M	adult
GG-GS	0	0	0	0	0	0	1	0	2019	M	adult
GG-KS	0	0	0	0	0	0	1	0	2019	M	adult
GG-OS	0	0	1	1	1	0	0	0	2015	M	adult
GG-PS	0	0	0	0	0	1	0	0	2018	M	adult
GG-RS	0	1	0	0	0	0	0	0	2014	M	adult
GG-SA	0	0	1	0	0	0	0	0	2015	F	adult
GG-SG	0	0	0	0	0	1	0	0	2018	M	adult
GG-SK	0	0	0	0	1	0	0	0	2017	M	adult
GG-SP	0	0	0	0	0	1	1	1	2018	M	adult
GG-SV	0	0	0	0	1	0	0	0	2017	M	adult
GG-SW	0	0	0	0	1	0	0	0	2017	M	adult
GG-SY	0	1	0	0	1	0	0	0	2014	F	adult
GG-WS	0	1	1	0	0	0	0	0	2014	M	adult
GK-DS	0	0	0	0	0	0	0	1	2020	M	adult
GK-GS	0	1	1	0	0	0	0	0	2014	M	adult
GK-OS	0	0	1	0	0	0	0	0	2015	M	adult
GK-SA	0	0	1	0	0	0	0	0	2015	F	adult
GK-SD	0	0	0	0	0	0	1	0	2019	M	adult
GK-SG	1	0	0	0	0	0	0	0	2013	M	adult
GK-SK	0	0	1	0	0	0	0	0	2015	M	adult
GK-SP	0	1	0	0	0	0	0	0	2014	M	adult
GK-SR	0	0	1	0	0	0	0	0	2015	M	adult
GK-SY	0	0	1	0	0	0	0	0	2015	M	adult
GK-VS	0	0	0	0	1	0	0	0	2017	M	adult
GK-YS	0	0	1	0	0	0	0	0	2015	M	adult
GO-BS	1	0	0	0	0	0	0	0	2013	M	adult
GO-GS	0	0	0	0	0	0	1	0	2019	M	adult
GO-KS	0	0	0	0	0	0	1	1	2019	M	adult
GO-OS	0	0	1	1	0	0	0	0	2015	M	adult
GO-PS	0	0	0	0	0	0	0	1	2020	M	adult
GO-RS	0	0	1	0	0	0	0	0	2015	M	adult
GO-SA	0	0	0	1	0	0	0	0	2016	F	adult
GO-SD	0	0	0	1	0	0	0	0	2016	M	adult
GO-SG	1	0	0	0	0	0	0	0	2013	M	adult
GO-SK	1	1	1	1	0	0	0	0	2013	M	adult
GO-SP	0	0	0	0	0	1	0	0	2018	M	adult
GO-SY	0	0	1	0	0	0	0	0	2015	M	adult
GP-GS	0	0	1	0	0	0	0	0	2015	M	adult
GP-KS	0	0	1	0	0	0	0	0	2015	M	adult
GP-OS	0	0	0	1	1	0	0	0	2016	M	adult
GP-SA	0	0	0	1	0	0	0	0	2016	F	adult
GP-SD	0	0	0	0	0	0	1	0	2019	M	adult
GP-SG	0	1	0	0	0	0	0	0	2014	M	adult
GP-SK	0	0	0	0	0	0	1	0	2019	M	adult
GP-SO	0	0	0	1	0	0	0	0	2016	M	adult
GP-SV	0	0	0	0	1	0	0	0	2017	M	adult
GP-SY	0	0	1	1	1	0	0	0	2015	M	adult
GR-DS	0	0	0	0	0	0	0	1	2020	M	adult
GR-GS	0	0	0	1	0	0	0	0	2016	F	adult
GR-OS	0	0	0	1	1	1	0	0	2016	M	adult
GR-RS	0	0	0	0	0	0	0	1	2020	M	adult
GR-SA	0	0	1	0	0	0	0	0	2015	F	adult
GR-SB	0	0	0	0	1	0	0	0	2017	M	adult
GR-SD	1	1	0	0	0	0	0	0	2013	M	adult
GR-SG	0	0	0	0	0	0	1	0	2019	M	adult
GR-SP	0	1	0	0	0	0	0	0	2014	M	adult
GR-SR	0	0	0	0	0	0	0	1	2020	M	adult
GR-SV	0	0	0	0	1	0	0	0	2017	M	adult
GR-SY	0	0	0	1	0	0	0	0	2016	M	adult
GR-WS	1	0	0	0	0	0	0	0	2013	M	adult
GR-YS	0	1	0	0	0	0	0	0	2014	M	adult
GS-AA	0	0	0	0	0	0	1	0	2019	F	adult
GS-AD	0	0	0	1	0	0	0	0	2016	M	adult
GS-AR	0	0	0	0	0	0	1	0	2019	M	adult
GS-BB	0	1	0	0	0	0	0	0	2014	F	adult
GS-BD	0	0	0	0	0	0	1	0	2019	M	adult
GS-BO	0	0	0	0	0	1	0	0	2018	M	adult
GS-BY	0	1	0	0	0	0	0	0	2014	M	adult
GS-DD	0	0	0	1	1	1	1	0	2016	M	adult
GS-DG	0	0	0	0	1	0	0	0	2017	M	adult
GS-DK	0	0	0	0	0	0	1	0	2019	M	adult
GS-DO	0	0	0	1	0	0	0	0	2016	M	adult
GS-DR	0	0	0	0	0	0	0	1	2020	M	adult
GS-DY	0	0	0	0	0	0	1	0	2019	M	adult
GS-GB	0	0	0	0	0	0	0	1	2020	M	adult
GS-GD	0	0	0	0	0	0	1	0	2019	M	adult
GS-GG	0	0	0	0	0	0	0	1	2020	M	adult
GS-GK	0	0	0	0	0	1	0	0	2018	M	adult
GS-GP	0	0	0	1	1	0	0	0	2016	M	adult
GS-GR	0	0	0	0	0	0	0	1	2020	M	adult
GS-GY	0	0	0	0	0	0	1	0	2019	M	adult
GS-KB	1	0	0	0	0	0	0	0	2013	M	adult
GS-KD	1	1	0	0	0	0	0	0	2013	M	adult
GS-KG	0	0	0	0	0	0	0	1	2020	M	adult
GS-KK	0	1	0	0	0	0	0	0	2014	M	adult
GS-KO	0	0	0	0	0	0	1	0	2019	M	adult
GS-KR	0	0	0	0	0	0	1	0	2019	M	adult
GS-KY	0	0	0	1	0	0	0	0	2016	M	adult
GS-OD	0	0	0	1	0	0	0	0	2016	M	adult
GS-OG	0	0	0	0	1	0	0	0	2017	M	adult
GS-OK	0	0	0	0	0	0	0	1	2020	M	adult
GS-OO	0	0	0	0	0	0	0	1	2020	M	adult
GS-OR	0	0	1	0	0	0	0	1	2015	M	adult
GS-PA	0	0	0	0	0	0	1	0	2019	F	adult
GS-PB	1	0	0	0	0	0	0	0	2013	M	adult
GS-PD	0	0	0	0	0	0	0	1	2020	M	adult
GS-PG	0	0	1	1	0	0	0	0	2015	M	adult
GS-PK	0	0	0	0	0	1	0	0	2018	M	adult
GS-PO	0	0	0	0	0	0	1	0	2019	M	adult
GS-PP	0	0	0	1	0	0	1	0	2016	M	adult
GS-PR	1	1	0	0	0	0	0	0	2013	M	adult
GS-PW	0	0	0	0	0	0	1	0	2019	M	adult
GS-PY	0	0	0	0	1	1	0	0	2017	M	adult
GS-RD	0	0	0	0	1	0	0	0	2017	M	adult
GS-RG	0	0	1	1	1	0	0	0	2015	M	adult
GS-RR	0	0	0	0	0	0	0	1	2020	M	adult
GS-RW	0	0	1	0	0	0	0	0	2015	M	adult
GS-RY	0	0	0	0	0	0	0	1	2020	M	adult
GS-VG	0	0	0	0	1	0	0	0	2017	M	adult
GS-WD	0	1	0	0	0	0	0	0	2014	M	adult
GS-WY	0	1	0	0	0	0	0	0	2014	M	adult
GS-YD	0	0	0	0	0	0	1	0	2019	M	adult
GS-YG	0	1	1	0	0	0	0	0	2014	M	adult
GS-YK	0	1	0	0	0	0	0	0	2014	M	adult
GS-YO	0	0	0	0	0	1	0	0	2018	M	adult
GS-YP	0	0	0	0	0	0	0	1	2020	M	adult
GS-YR	0	0	0	1	0	0	0	0	2016	M	adult
GS-YY	0	0	0	0	0	0	0	1	2020	M	adult
GW-DS	0	0	0	0	0	0	1	0	2019	M	adult
GW-GS	0	0	1	0	0	0	0	0	2015	M	adult
GW-KS	0	0	0	0	0	1	0	0	2018	M	adult
GW-OS	0	0	1	0	0	0	0	0	2015	M	adult
GW-RS	0	1	0	0	0	0	0	0	2014	M	adult
GW-SA	0	0	1	0	0	0	0	0	2015	F	adult
GW-SG	0	1	0	0	0	0	0	0	2014	M	adult
GW-SK	0	1	0	1	1	0	0	0	2014	M	juvenile
GW-SW	0	0	1	0	0	0	0	0	2015	M	adult
GW-SY	0	1	1	0	0	0	0	0	2014	M	adult
GW-YS	0	0	0	0	0	1	0	0	2018	M	adult
GY-AS	0	0	0	0	0	0	1	0	2019	M	adult
GY-BS	0	1	0	0	0	0	0	0	2014	M	adult
GY-DS	0	0	0	0	0	0	0	1	2020	M	adult
GY-GS	0	0	0	0	0	0	0	1	2020	M	adult
GY-KS	1	1	0	0	0	0	1	0	2013	M	adult
GY-OS	0	0	1	1	1	1	0	0	2015	M	adult
GY-PS	0	0	0	1	0	0	0	0	2016	M	adult
GY-RS	0	0	1	0	0	0	0	0	2015	M	adult
GY-SA	0	0	1	0	1	0	0	0	2015	F	adult
GY-SD	0	0	0	0	1	1	0	0	2017	M	adult
GY-SG	0	0	1	1	0	1	0	0	2015	M	adult
GY-SO	0	0	0	0	0	1	0	1	2018	M	adult
GY-SP	1	0	0	0	0	0	0	0	2013	M	adult
GY-SV	0	0	0	0	1	0	0	0	2017	M	adult
GY-SY	0	0	1	1	0	0	0	0	2015	M	adult
GY-VS	0	0	0	0	1	0	0	0	2017	M	adult
GY-YS	0	0	0	1	0	1	1	1	2016	M	adult
KA-AS	1	0	0	0	0	0	0	0	2013	F	adult
KA-BS	0	1	0	0	0	0	0	0	2014	F	adult
KA-DS	0	1	0	0	0	0	0	0	2014	F	adult
KA-GS	0	0	0	0	0	0	1	0	2019	M	adult
KA-OS	0	1	0	0	0	0	0	0	2014	F	adult
KA-RS	0	0	0	0	0	0	0	1	2020	M	adult
KA-SA	0	0	0	0	0	1	0	0	2018	F	adult
KA-SB	0	0	0	0	0	1	0	0	2018	F	adult
KA-SO	0	0	1	0	0	0	0	0	2015	M	adult
KB-DS	0	1	0	0	0	0	0	0	2014	F	adult
KB-SA	0	0	0	0	0	1	0	0	2018	F	adult
KB-SP	0	0	1	0	0	0	0	0	2015	M	adult
KB-SW	0	1	0	0	0	0	0	0	2014	M	adult
KB-WS	0	0	0	0	1	0	0	0	2017	F	adult
KD-DS	0	1	0	0	0	0	0	0	2014	F	adult
KD-GS	0	0	0	0	0	1	0	0	2018	M	adult
KD-KS	0	1	1	0	0	0	0	0	2014	M	adult
KD-SD	0	0	1	0	0	0	0	0	2015	M	adult
KD-SY	1	1	1	0	0	0	0	0	2013	M	adult
KD-WS	0	0	0	0	0	0	1	1	2019	M	adult
KG-DS	0	1	0	0	0	0	0	0	2014	M	adult
KG-GS	0	0	0	1	0	0	0	0	2016	F	adult
KG-KS	0	0	1	0	0	0	0	0	2015	M	adult
KG-OS	0	1	0	0	0	0	0	0	2014	M	adult
KG-PS	0	0	1	0	0	0	0	0	2015	M	adult
KG-SB	0	0	0	0	0	0	1	0	2019	M	adult
KG-SD	0	0	0	0	0	0	1	0	2019	M	adult
KG-SG	1	0	0	0	0	0	0	0	2013	M	adult
KG-SK	0	0	0	0	0	1	0	0	2018	M	adult
KG-SR	1	1	0	0	0	0	0	0	2013	M	adult
KG-SY	0	0	1	0	0	0	0	0	2015	M	adult
KK-DS	0	1	0	0	0	0	0	0	2014	F	adult
KK-GS	0	0	1	0	0	0	0	0	2015	M	adult
KK-OS	0	0	1	1	0	0	0	0	2015	M	adult
KK-PS	0	0	0	0	0	1	0	0	2018	M	adult
KK-SA	0	0	0	1	0	0	0	0	2016	F	adult
KK-SA2	0	0	0	0	1	0	0	0	2017	F	adult
KK-SB	0	0	0	1	0	0	0	0	2016	F	adult
KK-SD	0	0	1	1	0	0	0	0	2015	M	adult
KK-SG	0	0	0	0	0	0	0	1	2020	M	adult
KK-SK	0	0	0	0	0	0	1	0	2019	M	adult
KK-SO	0	0	1	0	0	0	0	0	2015	M	adult
KK-SR	0	0	0	1	0	0	0	0	2016	M	adult
KK-SW	0	0	1	1	0	1	0	0	2015	M	adult
KK-YS	0	1	0	0	0	1	0	0	2014	M	adult
KO-DS	0	1	0	0	0	0	0	0	2014	M	adult
KO-GS	0	0	1	0	0	0	1	0	2015	M	adult
KO-OS	0	0	1	0	1	0	0	0	2015	M	adult
KO-PS	0	0	0	0	0	0	0	1	2020	M	adult
KO-SD	0	0	0	0	0	1	1	1	2018	M	adult
KO-SG	0	0	0	0	0	1	0	0	2018	M	adult
KO-SK	0	0	0	0	1	0	0	0	2017	M	adult
KO-SO	0	0	0	0	0	0	0	1	2020	M	adult
KO-SR	0	0	0	0	0	0	1	0	2019	M	adult
KO-SY	0	0	0	0	1	0	0	0	2017	M	adult
KO-WS	0	0	0	0	0	0	1	1	2019	M	adult
KO-YS	0	0	0	1	0	1	1	0	2016	M	adult
KP-BS	0	1	0	0	0	0	0	0	2014	M	adult
KP-DS	0	1	0	0	0	0	0	0	2014	F	adult
KP-GS	1	0	1	0	0	0	0	0	2013	M	adult
KP-KS	0	0	0	0	0	1	0	0	2018	M	adult
KP-OS	1	0	1	0	0	0	0	0	2013	M	adult
KP-RS	1	1	0	0	0	0	0	0	2013	M	adult
KP-SG	0	0	0	0	0	0	1	0	2019	M	adult
KP-SY	0	0	0	0	0	0	1	0	2019	M	adult
KR-DS	0	1	0	0	0	0	0	0	2014	M	adult
KR-GS	0	0	0	0	0	0	1	0	2019	M	adult
KR-RS	0	0	0	1	0	0	0	0	2016	M	adult
KR-SD	0	0	0	0	0	0	0	1	2020	M	adult
KR-SK	0	1	0	1	0	0	0	0	2014	M	adult
KR-SO	0	0	0	0	1	0	0	0	2017	M	adult
KR-SP	0	0	0	0	1	1	0	0	2017	M	adult
KR-SR	0	0	1	0	0	0	0	0	2015	M	adult
KR-SW	0	0	0	0	0	1	1	1	2018	M	juvenile
KR-SY	0	0	0	0	0	1	0	0	2018	M	adult
KR-VS	0	0	0	0	1	0	0	0	2017	M	adult
KR-WS	0	0	1	0	0	0	0	0	2015	M	adult
KS-AA	0	0	0	0	0	0	1	0	2019	F	adult
KS-BO	0	0	0	0	0	0	0	1	2020	M	adult
KS-DG	0	0	0	0	0	0	0	1	2020	M	adult
KS-DO	0	0	0	0	0	0	0	1	2020	M	adult
KS-GB	0	0	0	0	0	0	0	1	2020	M	adult
KS-GD	0	0	0	0	0	0	0	1	2020	F	adult
KS-GG	0	0	0	0	0	0	1	0	2019	M	adult
KS-GR	0	0	0	0	0	0	0	1	2020	M	adult
KS-GW	1	0	0	0	0	0	0	0	2013	M	adult
KS-GY	0	0	0	1	0	0	0	0	2016	M	adult
KS-KD	0	0	1	0	0	0	0	0	2015	M	adult
KS-KG	0	0	0	1	0	0	0	0	2016	M	adult
KS-KK	0	0	1	0	0	0	0	0	2015	M	adult
KS-KP	0	0	1	0	0	0	0	0	2015	M	adult
KS-KP2	0	0	0	1	0	0	0	0	2016	M	adult
KS-OK	0	0	1	0	0	0	0	0	2015	M	adult
KS-OR	0	0	0	0	0	0	1	0	2019	M	adult
KS-OW	0	0	0	0	0	0	0	1	2020	M	adult
KS-OY	0	0	0	0	0	1	0	0	2018	M	adult
KS-PG	0	0	1	1	0	0	0	0	2015	M	adult
KS-PW	0	0	0	0	1	0	0	0	2017	M	adult
KS-RD	0	0	0	0	0	0	1	0	2019	M	adult
KS-RG	0	0	0	0	0	1	1	0	2018	M	adult
KS-RK	0	0	0	0	0	0	0	1	2020	M	adult
KS-RO	0	0	0	0	1	1	0	0	2017	M	adult
KS-RY	1	0	0	0	0	1	0	0	2013	M	adult
KS-WG	1	0	0	0	0	0	0	0	2013	M	adult
KS-WK	0	0	1	0	0	0	0	0	2015	M	adult
KS-WP	0	0	0	1	0	0	0	0	2016	M	adult
KS-YB	0	0	1	0	0	0	0	0	2015	M	adult
KS-YO	0	0	0	0	0	0	0	1	2020	M	adult
KS-YP	0	0	0	0	0	0	0	1	2020	M	adult
KS-YR	0	0	1	0	0	0	0	0	2015	M	adult
KS-YY	0	0	0	0	0	0	1	0	2019	M	adult
KW-DS	0	1	0	0	0	0	0	0	2014	F	adult
KW-KS	0	0	0	1	0	0	0	0	2016	F	adult
KW-OS	0	1	1	0	0	0	0	0	2014	M	adult
KW-PS	1	1	1	0	0	0	0	0	2013	M	adult
KW-SD	0	1	0	0	1	0	0	0	2014	M	adult
KW-SO	0	0	0	1	1	0	0	0	2016	M	adult
KW-SP	0	0	0	0	1	1	0	0	2017	M	adult
KW-SW	1	0	0	0	0	0	0	0	2013	M	adult
KW-WS	0	1	0	0	0	0	0	0	2014	M	adult
KY-AS	0	0	0	0	0	1	1	0	2018	M	adult
KY-BS	0	1	0	0	0	0	0	0	2014	F	adult
KY-DS	0	1	1	1	0	1	0	0	2014	M	adult
KY-OS	0	0	1	0	0	0	0	0	2015	M	adult
KY-PS	0	1	1	0	0	0	0	0	2014	M	adult
KY-RS	0	0	0	0	0	0	1	0	2019	M	adult
KY-SB	1	0	0	0	0	0	0	0	2013	M	adult
KY-SD	0	0	0	0	0	1	1	0	2018	M	juvenile
KY-SG	1	0	0	0	0	0	0	0	2013	M	adult
KY-SG2	0	1	0	0	0	0	0	0	2014	M	adult
KY-SP	0	0	0	1	1	0	0	0	2016	M	adult
KY-SW	0	0	0	1	0	0	0	0	2016	M	adult
KY-SY	0	0	0	0	1	0	0	0	2017	M	adult
KY-WS	0	0	0	1	0	0	0	0	2016	M	adult
O-OS	0	0	0	0	0	0	1	0	2019	M	adult
OA-KS	0	1	0	0	0	0	0	0	2014	M	adult
OA-SA	0	0	1	0	0	0	0	0	2015	F	adult
OA-WS	0	1	0	0	0	0	0	0	2014	F	adult
OB-SA	0	0	1	0	0	0	0	0	2015	F	adult
OB-SD	1	0	0	0	0	0	0	0	2013	M	adult
OB-SG	0	1	0	0	0	0	0	0	2014	M	adult
OB-SW	0	0	0	0	1	0	0	0	2017	M	adult
OB-WS	0	0	0	1	0	0	0	0	2016	F	adult
OD-DS	0	0	0	0	0	1	1	1	2018	M	adult
OD-OS	0	0	1	0	0	0	0	0	2015	M	adult
OD-PS	0	0	0	0	0	0	0	1	2020	M	adult
OD-SA	0	0	1	0	0	0	0	0	2015	F	adult
OD-SB	0	0	0	0	0	0	1	0	2019	M	adult
OD-SG	0	0	0	0	0	0	1	0	2019	M	adult
OD-SK	0	0	0	0	0	1	0	0	2018	M	adult
OD-SO	1	0	0	0	0	0	0	0	2013	M	adult
OD-SV	0	0	0	0	1	0	0	0	2017	M	adult
OD-WS	0	1	1	0	0	0	0	0	2014	F	adult
OD-YS	0	0	0	0	0	0	1	0	2019	M	adult
OG-BS	0	0	0	0	0	0	1	0	2019	M	adult
OG-DS	0	0	0	1	0	0	0	0	2016	M	adult
OG-GS	0	0	0	0	1	0	0	1	2017	M	adult
OG-KS	0	1	0	0	0	0	1	0	2014	M	adult
OG-OS	0	0	1	0	0	0	0	0	2015	M	adult
OG-PS	0	1	0	0	0	0	0	0	2014	M	adult
OG-RS	1	0	0	0	0	0	0	0	2013	M	adult
OG-SA	0	0	1	0	0	0	0	0	2015	F	adult
OG-SB	0	0	0	0	0	0	1	1	2019	M	adult
OG-SG	0	0	1	0	0	0	0	0	2015	M	adult
OG-SK	0	0	1	0	0	0	0	0	2015	M	adult
OG-SO	0	0	0	0	0	1	0	0	2018	M	adult
OG-SP	0	0	0	0	0	1	0	0	2018	M	adult
OG-SY	0	0	1	0	0	0	0	0	2015	M	adult
OG-WS	0	0	1	0	0	0	0	0	2015	F	adult
OK-AS	0	1	0	0	0	0	0	0	2014	M	adult
OK-DS	0	0	0	1	1	1	0	0	2016	M	adult
OK-GS	0	0	1	0	0	0	0	0	2015	M	adult
OK-KS	0	1	0	0	0	0	0	0	2014	M	adult
OK-OS	0	0	1	0	0	0	0	0	2015	M	adult
OK-PS	0	0	0	0	0	0	0	1	2020	M	adult
OK-RS	1	0	0	0	0	0	0	0	2013	M	adult
OK-SA	0	0	1	0	0	0	0	0	2015	F	adult
OK-SG	0	0	0	1	1	0	0	0	2016	M	adult
OK-SO	0	0	0	0	1	0	0	0	2017	M	adult
OK-WS	0	0	1	0	0	0	0	0	2015	F	adult
OK-YS	0	0	0	0	1	1	1	0	2017	M	juvenile
OO-DS	0	0	0	0	0	0	0	1	2020	M	adult
OO-KS	0	0	1	0	1	0	0	0	2015	M	adult
OO-OS	0	0	1	0	0	0	0	0	2015	M	adult
OO-PS	1	0	0	0	0	0	1	0	2013	M	adult
OO-SA	0	0	1	0	0	0	0	0	2015	F	adult
OO-SD	0	0	0	0	0	0	0	1	2020	M	adult
OO-SO	0	1	0	0	0	0	0	0	2014	M	adult
OO-SP	0	0	0	0	0	0	0	1	2020	M	adult
OO-SR	0	0	0	0	1	0	0	0	2017	M	adult
OO-SW	0	1	0	0	0	0	0	0	2014	M	adult
OO-SY	0	0	0	0	0	0	0	1	2020	M	adult
OO-WS	0	1	1	0	0	1	0	0	2014	M	adult
OP-OS	0	0	1	0	0	0	0	0	2015	M	adult
OP-SA	0	0	1	0	0	0	0	0	2015	F	adult
OP-SD	0	0	0	0	0	0	0	1	2020	M	adult
OP-SK	0	0	1	0	0	0	0	0	2015	M	adult
OP-SO	1	0	0	0	0	0	0	0	2013	M	adult
OP-WS	0	0	0	0	0	0	1	0	2019	M	adult
OP-YS	0	1	0	0	0	0	0	0	2014	M	adult
OR-KS	1	1	1	0	0	0	0	0	2013	M	juvenile
OR-OS	0	0	0	1	0	0	0	0	2016	M	adult
OR-SA	0	0	1	0	1	0	0	0	2015	F	adult
OR-SK	0	1	0	0	1	0	0	0	2014	M	adult
OR-SW	0	0	1	0	0	0	0	0	2015	M	adult
OR-WS	0	0	0	1	1	0	0	0	2016	M	adult
OR-YS	1	0	0	0	0	0	0	0	2013	M	adult
OS-AA	0	1	0	0	0	0	0	0	2014	F	adult
OS-BG	1	0	0	0	0	0	0	0	2013	M	adult
OS-BP	0	0	0	1	0	0	0	0	2016	M	adult
OS-BR	0	0	0	0	0	1	0	0	2018	M	adult
OS-BW	0	0	1	0	0	0	0	0	2015	M	adult
OS-DB	0	0	0	0	0	0	1	0	2019	M	adult
OS-DD	0	0	0	1	0	0	1	0	2016	M	adult
OS-DG	0	1	0	1	0	0	0	0	2014	M	adult
OS-DO	0	1	0	0	0	0	0	0	2014	M	adult
OS-DP	0	0	0	0	0	1	0	0	2018	M	adult
OS-DR	0	1	0	0	1	1	0	0	2014	M	adult
OS-DW	0	0	1	0	0	0	1	0	2015	M	adult
OS-DY	0	1	0	0	0	0	0	0	2014	M	adult
OS-GB	1	0	0	0	0	0	0	0	2013	M	adult
OS-GD	0	0	0	0	0	0	1	1	2019	M	adult
OS-GK	0	0	0	1	0	0	0	0	2016	M	adult
OS-GO	0	1	0	0	0	0	0	0	2014	M	adult
OS-GP	1	0	0	0	0	0	0	0	2013	M	adult
OS-GW	1	0	0	0	1	0	0	0	2013	M	adult
OS-GY	0	0	0	0	1	0	0	0	2017	M	adult
OS-KD	1	0	0	0	0	0	0	0	2013	M	adult
OS-KO	0	0	0	0	0	1	0	0	2018	M	adult
OS-KP	0	0	0	0	0	0	1	0	2019	M	adult
OS-KR	0	1	0	1	1	1	0	0	2014	M	adult
OS-KY	0	0	0	0	1	0	0	0	2017	M	adult
OS-OD	0	0	0	1	0	0	0	0	2016	M	adult
OS-OG	0	1	0	0	0	0	0	0	2014	M	adult
OS-OO	0	0	0	1	0	0	0	0	2016	M	adult
OS-OR	0	0	0	0	0	0	1	0	2019	M	adult
OS-PB	0	1	0	1	0	0	0	0	2014	M	adult
OS-PO	0	0	0	0	1	0	0	0	2017	M	adult
OS-PP	0	0	0	0	0	0	0	1	2020	M	adult
OS-RB	0	0	0	0	1	0	0	0	2017	M	adult
OS-RP	0	0	0	0	1	0	0	0	2017	M	adult
OS-RR	0	0	0	0	0	0	0	1	2020	M	adult
OS-RW	0	0	0	1	0	0	0	0	2016	M	adult
OS-RY	0	0	0	0	0	0	0	1	2020	M	adult
OS-WG	1	0	0	0	0	0	0	0	2013	M	adult
OS-WK	0	0	0	0	1	1	0	0	2017	M	adult
OS-WO	0	0	1	0	0	0	0	0	2015	M	adult
OS-WP	0	0	0	1	0	0	1	0	2016	M	adult
OS-WR	1	0	0	0	0	0	1	0	2013	M	adult
OS-WW	0	0	0	0	0	0	1	0	2019	M	adult
OS-YG	1	0	0	0	0	0	0	0	2013	M	adult
OS-YO	0	0	0	1	0	0	0	0	2016	M	adult
OS-YY	0	0	1	0	0	0	0	0	2015	M	adult
OW-DS	1	1	0	0	0	0	0	0	2013	M	adult
OW-KS	1	0	0	0	0	0	0	0	2013	M	juvenile
OW-OS	0	0	0	1	0	0	0	0	2016	M	adult
OW-OS2	0	0	0	0	0	0	1	1	2019	M	adult
OW-RS	0	0	1	0	0	0	0	1	2015	M	adult
OW-SA	0	0	1	0	1	0	0	0	2015	F	adult
OW-SD	1	0	0	0	0	0	0	0	2013	M	adult
OW-SK	0	0	1	0	0	0	0	0	2015	M	adult
OW-SP	1	0	0	0	0	0	0	0	2013	M	adult
OW-WS	0	1	0	0	0	0	0	0	2014	F	adult
OW-YS	1	0	0	0	0	0	0	0	2013	M	adult
OY-GS	1	0	0	0	0	0	0	0	2013	M	adult
OY-SR	0	0	0	0	0	1	0	0	2018	M	adult
OY-SW	0	1	0	1	1	0	0	0	2014	M	adult
OY-SY	0	0	0	1	0	0	0	0	2016	M	adult
OY-WS	0	1	0	0	0	0	0	0	2014	M	adult
OY-YS	1	0	0	0	0	0	0	0	2013	M	adult
PA-SA	0	0	1	0	0	0	0	0	2015	F	adult
PA-SD	0	0	0	1	0	0	0	0	2016	M	adult
PA-WS	0	1	0	1	0	0	0	0	2014	F	adult
PB-SO	0	0	0	0	0	0	0	1	2020	F	adult
PB-SP	0	0	1	0	0	0	0	0	2015	M	adult
PD-BS	0	1	0	0	0	0	0	0	2014	M	adult
PD-KS	1	0	0	0	0	0	0	0	2013	M	adult
PD-PS	0	0	0	0	0	0	0	1	2020	M	adult
PD-SB	1	1	0	0	0	0	0	0	2013	M	adult
PD-SG	0	0	0	1	0	0	0	0	2016	M	adult
PD-SK	0	0	0	0	0	0	1	0	2019	M	adult
PD-SO	0	0	0	0	1	0	0	0	2017	M	adult
PD-SR	0	0	0	1	1	0	0	0	2016	M	adult
PD-SW	0	0	0	1	0	0	0	0	2016	M	adult
PD-SY	0	0	0	1	0	1	0	0	2016	M	adult
PD-WS	0	1	0	0	0	0	0	0	2014	M	adult
PG-DS	0	1	0	0	0	0	0	0	2014	M	adult
PG-RS	0	0	1	0	0	0	0	0	2015	M	adult
PG-SG	0	0	0	1	0	0	0	0	2016	M	adult
PG-SK	0	0	0	0	0	0	1	0	2019	M	adult
PG-SR	0	1	0	0	0	0	0	0	2014	M	adult
PG-WS	0	1	1	0	0	0	0	0	2014	M	juvenile
PK-AS	0	0	0	0	1	0	0	0	2017	M	adult
PK-PS	1	0	0	0	0	0	0	0	2013	M	adult
PK-SA	0	0	0	1	0	0	0	0	2016	F	adult
PK-SG	0	0	0	0	0	1	0	0	2018	M	adult
PK-SK	0	0	1	0	0	0	0	0	2015	M	adult
PK-SR	0	0	0	1	0	0	0	0	2016	M	adult
PK-SW	0	0	0	0	1	0	0	0	2017	M	adult
PK-SY	0	0	0	0	0	1	0	0	2018	M	adult
PK-WS	0	0	1	0	1	0	0	0	2015	M	adult
PK-YS	0	0	0	0	0	0	1	0	2019	M	adult
PO-DS	0	1	0	0	0	0	0	0	2014	M	adult
PO-KS	0	0	0	0	0	1	0	0	2018	M	adult
PO-PS	0	0	0	1	0	0	0	0	2016	M	adult
PO-RS	1	0	0	0	0	0	0	0	2013	M	adult
PO-SB	1	0	0	0	0	0	0	0	2013	M	adult
PO-SD	0	0	0	0	1	0	0	0	2017	M	adult
PO-SG	0	0	0	0	0	0	0	1	2020	M	adult
PO-SK	0	0	1	0	0	0	0	0	2015	M	adult
PO-SO	0	0	0	0	0	1	1	0	2018	M	adult
PO-SP	0	1	0	0	0	0	0	0	2014	M	adult
PO-SR	0	0	0	1	0	0	0	0	2016	M	adult
PO-WS	0	1	0	0	0	0	0	0	2014	M	adult
PO-WS2	0	0	0	1	0	0	0	0	2016	M	adult
PO-YS	0	0	0	0	0	0	1	0	2019	M	adult
PP-DS	0	0	1	1	0	0	0	0	2015	M	adult
PP-KS	0	0	0	0	0	1	0	0	2018	M	adult
PP-PS	0	0	0	1	0	0	0	0	2016	M	adult
PP-RS	1	0	0	0	0	0	0	0	2013	M	adult
PP-SD	1	0	1	0	0	0	0	0	2013	M	juvenile
PP-SG	0	0	0	0	1	0	0	0	2017	M	adult
PP-SR	0	1	0	0	0	0	0	0	2014	M	adult
PP-SW	0	1	1	0	0	0	0	0	2014	M	adult
PP-SY	0	0	0	0	1	0	0	0	2017	M	adult
PP-WS	0	1	0	0	0	0	0	0	2014	M	adult
PR-DS	0	1	1	0	0	0	0	0	2014	M	adult
PR-KS	1	0	0	0	0	0	0	0	2013	M	adult
PR-OS	0	0	0	0	0	0	1	0	2019	M	adult
PR-PS	0	0	0	1	1	0	0	0	2016	M	adult
PR-SG	0	0	0	0	1	1	0	0	2017	M	adult
PR-SO	1	0	0	0	0	0	0	0	2013	M	adult
PR-SR	0	0	0	0	0	0	1	0	2019	M	adult
PR-SW	0	0	0	0	1	0	0	0	2017	M	adult
PR-WS	0	0	0	1	0	0	0	0	2016	M	adult
PS-BB	0	0	0	0	0	0	1	0	2019	M	adult
PS-BK	0	0	0	0	0	0	1	0	2019	M	adult
PS-BO	0	0	0	1	0	0	0	0	2016	M	adult
PS-BP	0	0	0	0	0	0	1	0	2019	M	adult
PS-BR	1	0	0	0	0	0	0	0	2013	M	adult
PS-BY	0	1	0	0	0	0	0	0	2014	M	adult
PS-DK	0	0	0	0	0	0	0	1	2020	M	adult
PS-DO	0	0	0	1	0	0	0	0	2016	M	adult
PS-DR	0	0	0	1	0	0	0	0	2016	M	adult
PS-DY	1	0	1	0	0	0	0	0	2013	M	adult
PS-GD	0	1	0	0	0	0	0	0	2014	M	adult
PS-KG	0	0	0	0	0	0	0	1	2020	M	adult
PS-KK	0	0	0	0	0	0	1	0	2019	M	adult
PS-KY	0	0	0	0	0	1	0	0	2018	M	adult
PS-OK	0	1	0	0	0	0	0	0	2014	M	adult
PS-OO	1	0	0	0	0	0	0	0	2013	M	adult
PS-PD	0	0	0	0	0	0	1	0	2019	M	adult
PS-PO	0	0	0	0	0	0	0	1	2020	M	adult
PS-PP	0	0	1	0	0	0	0	0	2015	M	adult
PS-PY	0	0	0	0	0	1	0	0	2018	M	adult
PS-RG	0	0	0	1	0	0	0	0	2016	M	adult
PS-RP	1	0	0	0	0	0	0	0	2013	M	adult
PS-RW	1	0	0	0	0	0	0	0	2013	M	adult
PS-WW	0	0	0	0	0	0	1	0	2019	M	adult
PS-WY	1	0	0	0	0	0	0	0	2013	M	adult
PS-YK	0	0	0	0	0	1	0	0	2018	M	adult
PS-YO	0	0	0	1	0	0	0	0	2016	M	adult
PS-YW	0	0	0	1	1	0	0	0	2016	M	adult
PS-YY	0	0	1	1	1	0	0	0	2015	M	adult
PW-RS	1	1	0	0	0	0	0	0	2013	M	adult
PW-RW	1	0	0	0	0	0	0	0	2013	M	adult
PW-SB	0	0	0	0	0	0	1	0	2019	F	adult
PW-SG	0	0	0	0	0	1	1	1	2018	M	adult
PW-SK	0	0	1	0	0	0	0	0	2015	M	adult
PW-SO	0	0	1	0	0	0	0	0	2015	M	adult
PW-SR	0	0	1	0	0	0	0	0	2015	M	adult
PW-WS	0	0	1	1	1	0	0	0	2015	M	adult
PW-YS	0	0	0	0	0	0	1	1	2019	M	adult
PY-DS	0	1	0	0	0	0	0	0	2014	M	adult
PY-GS	0	0	0	1	0	0	0	0	2016	M	adult
PY-KS	0	1	0	0	0	0	0	0	2014	M	adult
PY-OS	1	0	0	0	0	0	0	0	2013	M	adult
PY-PS	0	0	0	1	1	0	0	0	2016	M	adult
PY-SB	1	0	0	0	0	0	0	0	2013	M	adult
PY-SD	0	0	0	1	0	0	0	0	2016	M	adult
PY-SG	0	0	1	0	0	0	0	0	2015	M	adult
PY-SK	0	0	0	0	0	0	0	1	2020	M	adult
PY-SR	0	0	0	0	0	0	1	0	2019	M	adult
PY-SW	0	0	0	0	1	0	0	0	2017	M	adult
PY-SY	0	0	0	0	1	0	0	0	2017	M	adult
PY-WS	0	1	0	0	0	0	0	0	2014	M	adult
PY-YS	0	1	1	0	0	0	0	0	2014	M	adult
RA-SA	0	0	1	0	0	0	0	0	2015	F	adult
RA-SK	0	0	0	0	0	0	1	0	2019	M	adult
RA-SO	1	1	1	0	0	0	0	0	2013	M	adult
RA-SP	0	0	0	1	0	0	0	0	2016	M	adult
RA-SR	0	0	0	1	0	0	0	0	2016	M	adult
RA-SW	0	1	1	0	0	0	0	0	2014	F	adult
RA-WS	0	1	0	0	0	0	0	0	2014	F	adult
RB-KS	1	0	0	0	0	0	0	0	2013	M	adult
RB-RS	0	1	0	0	0	0	0	0	2014	M	adult
RB-SA	0	0	1	0	0	0	0	0	2015	F	adult
RB-SD	0	0	0	0	0	1	0	0	2018	M	adult
RB-SD2	0	0	0	0	0	1	0	0	2018	M	adult
RB-SG	0	0	0	0	0	0	1	0	2019	M	adult
RB-SR	0	1	0	0	0	1	0	0	2014	M	adult
RD-BS	0	0	0	0	0	0	0	1	2020	M	adult
RD-DS	0	0	0	0	0	0	1	0	2019	M	adult
RD-KS	0	0	1	0	0	0	0	0	2015	M	adult
RD-OS	0	0	0	1	0	0	0	0	2016	M	adult
RD-SA	0	0	1	0	0	0	0	0	2015	F	adult
RD-SK	0	1	0	1	0	0	0	0	2014	M	adult
RD-SO	0	0	0	0	0	1	0	0	2018	M	adult
RD-SP	0	0	1	0	0	0	0	0	2015	M	adult
RD-SW	0	0	0	1	0	0	0	0	2016	M	adult
RD-SY	0	0	1	0	1	0	0	0	2015	M	adult
RD-WS	0	1	0	0	0	0	0	0	2014	F	adult
RD-YS	0	1	1	1	1	0	0	0	2014	M	adult
RG-PS	0	0	0	0	1	0	0	0	2017	M	adult
RG-SA	0	0	1	0	0	0	0	0	2015	F	adult
RG-SG	0	1	0	0	0	0	0	0	2014	M	adult
RG-SK	0	0	0	0	1	1	1	0	2017	M	adult
RG-SP	0	0	1	0	0	0	0	0	2015	M	adult
RG-SY	0	0	0	0	1	1	1	1	2017	M	adult
RG-WS	0	1	0	0	0	0	0	0	2014	M	adult
RK-GS	0	1	0	0	0	0	0	0	2014	M	adult
RK-KS	0	0	0	0	0	1	0	0	2018	M	adult
RK-RS	0	1	0	0	0	0	0	0	2014	M	adult
RK-SA	0	0	1	0	0	0	0	0	2015	F	adult
RK-SK	0	0	0	0	1	0	0	0	2017	M	adult
RK-SP	0	1	0	0	0	0	0	0	2014	M	adult
RK-SW	0	0	0	0	1	0	0	0	2017	F	adult
RK-SY	0	0	0	0	0	0	1	0	2019	M	adult
RK-WS	0	1	0	0	0	0	0	0	2014	M	adult
RK-YS	0	0	0	1	0	0	0	0	2016	M	adult
RO-DS	0	0	0	0	0	0	1	0	2019	M	adult
RO-KS	0	0	0	0	0	0	0	1	2020	M	adult
RO-OS	0	1	1	0	0	0	0	0	2014	M	adult
RO-PS	0	0	0	0	0	0	0	1	2020	M	adult
RO-RS	0	0	1	0	0	0	0	0	2015	M	adult
RO-SA	0	0	1	0	1	0	0	0	2015	F	adult
RO-SD	0	0	0	0	0	0	0	1	2020	M	adult
RO-SK	0	0	0	0	1	0	0	0	2017	M	adult
RO-SR	0	0	0	0	0	1	0	0	2018	M	adult
RO-SY	0	0	0	0	0	0	0	1	2020	M	adult
RO-YS	0	0	0	0	0	0	1	1	2019	M	adult
RP-OS	0	0	0	0	0	0	1	0	2019	M	adult
RP-RS	0	0	0	1	1	0	0	0	2016	M	adult
RP-SA	0	0	1	0	0	0	0	0	2015	F	adult
RP-SG	0	0	0	1	1	0	0	0	2016	M	adult
RP-SK	0	0	1	0	0	0	0	0	2015	M	adult
RP-SY	0	0	0	0	1	0	0	0	2017	M	adult
RR-BS	0	0	0	0	1	0	0	0	2017	M	adult
RR-DS	0	1	0	1	1	0	0	0	2014	M	adult
RR-OS	0	0	1	0	0	0	0	0	2015	M	adult
RR-RS	0	1	0	1	0	0	0	0	2014	M	adult
RR-SA	0	0	1	0	0	0	0	0	2015	F	adult
RR-SK	0	0	0	0	0	0	1	0	2019	M	adult
RR-SO	0	0	1	0	0	0	0	0	2015	M	adult
RR-SR	0	0	0	1	1	0	0	0	2016	M	adult
RR-SV	0	0	0	0	1	0	0	0	2017	M	adult
RR-SW	0	0	0	0	1	0	0	0	2017	M	adult
RR-WS	0	1	0	0	0	0	0	0	2014	M	adult
RS-AY	0	0	0	0	0	0	0	1	2020	M	adult
RS-BG	0	0	0	1	0	0	1	0	2016	M	adult
RS-BO	0	1	0	0	0	0	0	0	2014	M	adult
RS-DG	0	0	0	1	1	0	0	0	2016	M	adult
RS-DR	0	1	0	0	0	0	0	0	2014	M	adult
RS-DW	0	0	0	0	0	1	0	0	2018	M	adult
RS-GA	0	0	1	0	0	0	0	0	2015	F	adult
RS-GB	0	0	1	0	0	0	0	0	2015	M	adult
RS-GG	0	0	0	1	0	0	0	0	2016	M	adult
RS-GK	0	0	1	1	0	0	0	0	2015	M	adult
RS-GO	0	0	0	0	0	0	0	1	2020	M	adult
RS-GP	0	0	1	0	1	0	0	0	2015	M	adult
RS-GR	0	0	0	0	0	0	1	1	2019	M	adult
RS-GW	0	0	1	1	0	1	1	0	2015	M	adult
RS-GY	0	0	1	0	0	0	0	0	2015	M	adult
RS-KG	0	0	0	0	0	0	0	1	2020	M	adult
RS-KK	0	0	1	0	0	0	0	0	2015	M	adult
RS-KP	0	0	0	0	0	0	0	1	2020	M	adult
RS-KR	0	0	1	0	0	0	0	0	2015	M	adult
RS-KY	0	0	0	0	0	1	0	1	2018	M	adult
RS-OB	0	0	0	1	1	1	0	0	2016	M	adult
RS-OG	0	0	1	0	0	0	1	0	2015	M	adult
RS-OK	0	0	0	1	0	0	0	0	2016	M	adult
RS-OO	0	0	1	0	0	0	0	0	2015	M	adult
RS-OR	0	0	1	0	1	0	0	0	2015	M	adult
RS-OW	0	0	0	1	0	0	0	0	2016	M	adult
RS-OY	0	0	0	1	0	1	1	0	2016	M	adult
RS-PG	0	0	0	0	0	0	1	0	2019	M	adult
RS-PK	0	0	0	1	1	0	0	0	2016	M	adult
RS-PP	0	0	0	0	1	0	0	0	2017	M	adult
RS-PY	0	0	0	0	1	0	0	0	2017	M	adult
RS-RA	0	0	1	0	0	0	0	0	2015	F	adult
RS-RB	0	0	1	0	0	0	0	0	2015	F	adult
RS-RD	0	0	1	0	0	0	0	0	2015	M	adult
RS-RG	0	0	0	0	0	0	1	1	2019	M	adult
RS-RK	0	0	0	1	0	0	0	0	2016	F	adult
RS-RO	0	0	0	0	0	0	1	0	2019	M	adult
RS-RR	0	0	1	0	1	0	0	0	2015	M	adult
RS-RW	0	0	0	0	1	0	0	0	2017	M	adult
RS-RY	0	0	1	1	1	0	0	0	2015	M	adult
RS-WD	0	0	0	1	1	0	0	0	2016	M	adult
RS-WR	0	0	1	0	0	0	0	0	2015	M	adult
RS-WY	0	0	1	0	1	0	0	0	2015	M	adult
RS-YB	0	0	1	0	1	0	0	0	2015	M	adult
RS-YG	0	0	0	1	0	0	0	0	2016	M	adult
RS-YK	0	0	1	0	0	0	0	0	2015	M	adult
RS-YO	0	0	1	0	0	0	0	0	2015	M	adult
RS-YP	0	0	1	0	0	0	0	0	2015	M	adult
RS-YR	0	0	0	0	0	1	0	0	2018	M	adult
RS-YW	0	0	1	1	0	0	0	0	2015	M	adult
RS-YY	0	0	1	0	0	0	0	0	2015	M	adult
RW-GS	0	1	0	0	0	0	0	0	2014	F	adult
RW-RS	0	1	0	0	1	0	0	0	2014	M	adult
RW-SA	0	0	1	0	0	0	0	0	2015	F	adult
RW-SD	1	0	0	0	0	0	0	0	2013	M	adult
RW-SP	0	0	0	0	0	1	1	0	2018	M	adult
RW-SR	0	1	1	0	0	0	0	0	2014	M	adult
RW-SW	0	0	0	0	0	0	1	0	2019	M	adult
RW-WS	0	1	0	1	0	0	0	0	2014	F	adult
RW-YS	0	0	0	0	0	1	0	0	2018	M	adult
RY-GS	0	0	1	0	1	0	0	0	2015	M	adult
RY-OS	0	1	1	0	0	0	0	0	2014	M	adult
RY-RS	0	0	1	0	0	0	0	0	2015	M	adult
RY-SB	0	0	1	0	0	0	0	0	2015	M	adult
RY-SD	0	0	0	1	0	0	0	0	2016	M	adult
RY-SK	0	0	1	0	0	0	0	0	2015	M	adult
RY-SO	0	0	0	0	0	0	1	0	2019	M	adult
RY-SR	0	0	1	0	0	0	0	0	2015	M	adult
RY-SV	0	0	0	0	1	0	0	0	2017	M	adult
RY-SW	1	1	0	0	0	0	0	0	2013	M	adult
RY-SY	0	0	0	0	1	0	0	0	2017	M	adult
RY-WS	0	0	1	0	1	0	0	0	2015	M	adult
RY-YS	0	0	0	0	0	1	0	0	2018	M	adult
SA-AA	0	0	0	0	0	1	0	0	2018	F	adult
SA-AK	0	0	0	1	0	0	0	0	2016	F	adult
SA-AP	0	0	0	0	0	0	1	0	2019	F	adult
SA-AW	0	0	0	1	0	0	0	0	2016	F	adult
SA-BA	0	0	0	0	1	0	0	0	2017	F	adult
SA-BG	0	0	0	0	0	0	0	1	2020	F	adult
SA-DR	1	0	0	0	0	0	0	0	2013	M	adult
SA-DW	0	0	0	0	0	0	1	0	2019	F	adult
SA-GA	0	0	0	0	0	0	1	0	2019	F	adult
SA-GB	0	0	0	0	0	1	0	0	2018	F	adult
SA-KA	0	0	0	0	1	0	0	0	2017	F	adult
SA-KK	0	0	0	1	0	0	0	0	2016	F	adult
SA-KY	0	1	0	0	0	0	0	0	2014	M	adult
SA-OG	1	0	0	0	0	0	0	0	2013	M	adult
SA-PA	0	0	0	0	0	0	1	0	2019	M	adult
SA-PB	0	0	0	0	0	1	0	0	2018	F	adult
SA-PG	0	0	0	1	0	0	0	0	2016	M	adult
SA-PY	1	0	0	0	0	0	0	0	2013	M	adult
SA-RA	0	0	0	0	0	0	1	0	2019	F	adult
SA-RO	0	0	0	0	0	0	1	0	2019	M	adult
SA-RP	1	0	0	0	0	0	0	0	2013	M	adult
SA-WG	1	0	0	0	0	0	0	0	2013	M	adult
SA-WK	0	0	0	0	0	0	1	0	2019	F	adult
SA-YK	0	0	0	0	0	1	0	0	2018	M	adult
SB-AA	0	0	0	1	0	0	0	0	2016	F	adult
SB-AB	0	0	1	0	0	0	0	0	2015	F	adult
SB-AW	0	0	0	0	1	0	0	0	2017	F	adult
SB-BA	0	0	1	0	0	0	0	0	2015	F	adult
SB-BB	0	0	0	0	1	0	0	0	2017	F	adult
SB-BW	0	0	0	0	0	0	0	1	2020	F	adult
SB-DG	0	0	0	0	1	0	0	0	2017	M	adult
SB-DO	1	0	0	0	0	0	0	0	2013	M	adult
SB-DP	1	0	0	0	0	0	0	0	2013	M	adult
SB-GB	0	1	0	0	0	0	0	0	2014	M	adult
SB-GG	0	0	1	0	0	0	0	0	2015	M	adult
SB-KO	1	1	0	0	0	0	1	0	2013	M	adult
SB-KP	0	1	0	0	0	0	0	0	2014	M	adult
SB-KY	0	0	0	0	0	0	0	1	2020	M	adult
SB-OP	1	0	0	0	0	0	0	0	2013	M	adult
SB-PB	0	0	1	0	1	1	0	0	2015	M	adult
SB-PK	0	0	0	1	0	0	0	0	2016	M	adult
SB-PR	0	1	0	0	0	0	0	0	2014	M	adult
SB-RG	1	0	0	0	0	0	0	0	2013	M	adult
SB-WD	0	0	0	0	0	0	0	1	2020	M	adult
SB-WG	0	0	0	0	0	0	0	1	2020	M	adult
SB-WW	0	0	0	0	0	1	0	0	2018	F	adult
SB-WY	0	0	0	1	0	0	0	0	2016	M	adult
SB-YK	0	1	0	0	0	0	0	0	2014	M	adult
SD-AA	0	0	0	1	1	0	0	0	2016	M	adult
SD-BD	0	0	0	0	0	1	0	0	2018	M	adult
SD-BG	1	0	0	0	0	0	0	0	2013	M	adult
SD-DA	0	0	0	0	0	0	1	0	2019	M	adult
SD-DD	0	1	0	0	0	0	0	0	2014	M	adult
SD-DG	1	1	0	1	0	0	0	0	2013	M	adult
SD-DK	0	1	1	0	0	0	0	0	2014	M	adult
SD-DO	1	1	1	0	0	1	0	0	2013	M	adult
SD-DP	1	0	0	0	0	0	0	0	2013	F	adult
SD-DR	0	1	0	0	0	0	0	0	2014	M	adult
SD-DW	1	0	0	0	0	0	0	0	2013	M	adult
SD-DY	0	1	0	1	0	0	0	0	2014	F	adult
SD-GA	0	1	1	1	0	0	0	0	2014	M	adult
SD-GB	0	0	0	0	1	0	0	0	2017	M	adult
SD-GY	0	0	1	1	0	0	0	0	2015	M	adult
SD-KD	1	0	0	0	0	0	0	0	2013	M	adult
SD-KG	1	0	0	0	0	0	0	0	2013	M	adult
SD-KO	0	0	0	0	0	0	1	0	2019	M	adult
SD-KP	1	1	0	1	0	0	0	0	2013	M	adult
SD-KR	1	1	1	1	0	0	0	0	2013	M	adult
SD-KW	1	0	0	0	0	0	0	0	2013	M	adult
SD-KY	1	1	0	0	0	0	0	0	2013	M	adult
SD-KY2	0	0	1	0	0	0	0	0	2015	M	adult
SD-OG	0	0	1	0	0	0	0	0	2015	M	adult
SD-OP	0	0	0	0	0	1	0	0	2018	M	adult
SD-OR	0	0	1	0	0	0	0	0	2015	M	adult
SD-OW	0	0	0	0	0	1	0	0	2018	M	adult
SD-OY	0	0	0	0	0	0	1	0	2019	M	adult
SD-PG	0	1	0	0	0	0	0	0	2014	M	adult
SD-PK	0	0	0	0	0	0	0	1	2020	M	adult
SD-PO	0	0	0	0	0	0	0	1	2020	M	adult
SD-PP	0	0	1	0	0	0	0	0	2015	M	adult
SD-PR	0	0	0	0	0	1	0	0	2018	M	adult
SD-PW	0	0	1	0	0	0	0	0	2015	M	adult
SD-PY	0	0	0	0	0	1	0	0	2018	M	adult
SD-RA	0	0	1	0	0	0	0	0	2015	F	adult
SD-RG	0	0	0	1	0	0	0	0	2016	M	adult
SD-RP	0	0	0	0	0	1	1	0	2018	M	adult
SD-RR	0	0	0	0	0	1	1	0	2018	M	adult
SD-RW	1	0	0	0	0	0	0	0	2013	M	adult
SD-RY	1	0	0	0	0	0	0	0	2013	M	adult
SD-VY	0	0	0	0	1	0	0	0	2017	M	adult
SD-WD	1	0	0	0	0	0	0	0	2013	M	adult
SD-WG	1	0	0	0	0	0	0	0	2013	M	adult
SD-WK	1	0	1	0	0	0	0	0	2013	M	adult
SD-WO	1	0	0	0	0	0	0	0	2013	M	adult
SD-WP	1	1	0	0	0	0	0	0	2013	M	adult
SD-WR	1	0	0	0	0	0	0	0	2013	M	adult
SD-WW	0	1	0	0	0	0	0	0	2014	M	adult
SD-WY	1	1	0	0	0	0	0	0	2013	M	adult
SD-YD	1	0	0	0	0	0	0	0	2013	M	adult
SD-YG	0	0	0	1	0	0	0	0	2016	M	adult
SD-YK	0	0	0	0	0	0	1	1	2019	M	adult
SD-YO	0	0	0	0	0	0	1	0	2019	M	adult
SD-YR	0	0	0	1	1	1	1	0	2016	M	juvenile
SD-YV	0	0	0	0	1	0	0	0	2017	M	adult
SD-YY	0	0	1	1	0	0	0	0	2015	M	adult
SG-AA	0	0	0	0	0	1	0	0	2018	F	adult
SG-AD	0	0	1	0	0	0	0	0	2015	M	adult
SG-AW	0	1	0	0	0	0	0	0	2014	F	adult
SG-BO	0	1	0	0	0	0	0	0	2014	M	adult
SG-DG	0	1	0	0	0	0	0	0	2014	M	adult
SG-DG2	0	0	1	0	0	0	0	0	2015	M	adult
SG-DK	0	0	0	0	0	0	1	0	2019	M	adult
SG-DO	1	0	0	0	0	0	0	0	2013	M	adult
SG-DR	0	1	0	0	0	0	0	0	2014	F	adult
SG-DY	0	0	1	1	0	0	0	0	2015	M	adult
SG-GG	0	1	0	0	0	0	0	0	2014	M	adult
SG-GO	0	0	0	1	0	0	0	0	2016	M	adult
SG-GR	0	0	1	0	0	0	0	0	2015	M	adult
SG-KA	0	1	0	0	0	0	0	0	2014	F	adult
SG-KG	0	0	1	0	0	0	0	0	2015	M	adult
SG-KO	0	0	0	1	0	0	0	0	2016	M	adult
SG-KO2	0	0	0	0	0	1	1	0	2018	M	adult
SG-KW	1	0	0	0	0	0	1	0	2013	M	adult
SG-OB	0	0	0	1	0	0	0	0	2016	M	adult
SG-OD	0	1	1	0	0	0	0	0	2014	M	adult
SG-OG	0	0	0	1	0	0	0	1	2016	M	adult
SG-OK	0	0	0	0	1	0	0	0	2017	M	adult
SG-OO	0	0	0	0	0	0	1	0	2019	M	adult
SG-OP	0	0	0	0	0	0	0	1	2020	M	adult
SG-OW	0	0	0	0	0	0	1	0	2019	M	adult
SG-OY	0	0	1	1	1	0	0	0	2015	M	adult
SG-PD	0	0	0	1	0	0	0	0	2016	M	adult
SG-PY	0	1	0	1	0	0	0	0	2014	M	adult
SG-RA	0	0	0	0	0	0	1	0	2019	M	adult
SG-RB	0	0	0	1	0	0	0	0	2016	M	adult
SG-RK	1	1	0	0	0	0	0	0	2013	M	adult
SG-RR	0	0	1	0	0	0	0	0	2015	M	adult
SG-RY	0	0	0	1	0	1	0	0	2016	M	adult
SG-WG	0	0	0	0	1	0	1	0	2017	M	adult
SG-WK	0	1	0	0	0	0	0	0	2014	M	adult
SG-WR	0	1	0	0	0	0	0	0	2014	M	adult
SG-WY	0	1	0	0	0	0	0	0	2014	M	adult
SG-YD	0	0	0	0	0	0	0	1	2020	M	adult
SG-YO	0	0	0	1	1	1	0	0	2016	M	adult
SG-YP	0	0	0	0	0	0	1	0	2019	M	adult
SG-YR	0	0	0	0	0	1	0	0	2018	M	adult
[truncated: 518 more rows]
