# Supplementary material for: Climatic Variability Threatens Population Growth and Persistence of a Declining Grassland Songbird
Source: Ecol Evol. 2025 Nov 24;15(11):e72195. doi: 10.1002/ece3.72195 (PMC12643823; doi:10.1002/ece3.72195)
Supplement: Supplementary file 1 — Data S1: ece372195‐sup‐0001‐DataS1.zip. [file ECE3-15-e72195-s002.zip › ece372195-sup-0001-DataS1/ece372195-sup-0003-Supinfo3.csv]

adult.F	adult.M	juvenile.F	juvenile.M	total	year
10	365	36	61	472	2013
76	370	177	187	810	2014
84	465	49	40	638	2015
35	375	34	25	469	2016
42	271	35	32	380	2017
33	326	36	46	441	2018
31	361	22	23	437	2019
27	301	24	17	369	2020
59	343	66	71	539	2021
