# Supplementary material for: Climatic Variability Threatens Population Growth and Persistence of a Declining Grassland Songbird
Source: Ecol Evol. 2025 Nov 24;15(11):e72195. doi: 10.1002/ece3.72195 (PMC12643823; doi:10.1002/ece3.72195)
Supplement: Supplementary file 1 — Data S1: ece372195‐sup‐0001‐DataS1.zip. [file ECE3-15-e72195-s002.zip › ece372195-sup-0001-DataS1/ece372195-sup-0004-Supinfo4.csv]

year	fledglings	females
2018	42	47
2015	85	103
2019	39	45
2021	43	46
2016	38	48
2014	120	107
2017	39	62
2020	17	17
